# Supplementary material for: Gene editing of the wheat homologs of TONNEAU1‐recruiting motif encoding gene affects grain shape and weight in wheat
Source: Plant J. 2019 Jul 28;100(2):251–64. doi: 10.1111/tpj.14440 (PMC6851855; doi:10.1111/tpj.14440)
Supplement: Supplementary file 2 — Table S1. List of primers and oligonucleotides used in the study. [file TPJ-100-251-s002.xlsx]

## Sheet: Sheet1
Supplementary Table 1. The list of primers and oligonucleotides used in the study.
Experiment	Name	Sequence 5'→3'	Notes
CRISPR-Cas9 gRNA guide sequence oligos	GW7_T1_F	cttgCGGCCATGCAGCCCATCTGG	Minus 60-82 on GW7_2A_CDS	The cpital letters are oligoes for gRNA guide sequences, the overhangs for sub-cloning are marked with red color.
	GW7_T1_R	aaacCCAGATGGGCTGCATGGCCG
	GW7_T2_F	cttGCGCGGTGAGCATCCGCTGG	Minus 102-123 on GW7_2A_CDS
	GW7_T2_R	aaacCCAGCGGATGCTCACCGCG
	GW7_T3_F	cttgCAGCAGAAGAGACTGCCCGC	Plus 172-194 on GW7_2A_CDS
	GW7_T3_R	aaacGCGGGCAGTCTCTTCTGCTG
	GW7_T4_F	cttgACGAAGAACTCTTTCCGCAG	Plus 404-426 on GW7_2A_CDS
	GW7_T4_R	aaacCTGCGGAAAGAGTTCTTCGT
	GW7_T5_F	cttGAAACCGACGTTCGGCTGTG	Minus 476-497 on GW7_2A_CDS
	GW7_T5_R	aaacCACAGCCGAACGTCGGTTT
	GW7_T6_F	cttgTCCATCAACCGGGACTCGGG	Plus 517-539 on GW7_2A_CDS
	GW7_T6_R	aaacCCCGAGTCCCGGTTGATGGA
	GW7_T8_F	cttgAGAGATTGCCAGGATGCGTG	Plus 1084-1106 on GW7_2A_CDS
	GW7_T8_R	aaacCACGCATCCTGGCAATCTCT
	GW7_T9_F	cttGCTCCCCTTGCAGGGCTGAG	Plus 1519-1541 on GW7_2A_CDS
	GW7_T9_R	aaacCTCAGCCCTGCAAGGGGAG
Pimers for NGS library constructing	GW7T1-2MiseqF	ctctttccctacacgacgctcttccgatctGAACCTTCTCCTGCTTTTGC	The cpital letters are target site specific primers.The lower letters are part of the Illumina Truseq adapter.	The first round PCR primers for NGS library construction
	GW7T1-2MiseqR	ctggagttcagacgtgtgctcttccgatctTGAATGTGAATGGAATGGACA
	GW7T3MiseqF	ctctttccctacacgacgctcttccgatctTGGCCGGCATATTCCAGATC
	GW7T3MiseqR	ctggagttcagacgtgtgctcttccgatctTGATGAAACCGTAAGCAAGAAG
	GW7T4-6MiseqF	ctctttccctacacgacgctcttccgatctGACCTTTCGGTTTATTTTGCAG
	GW7T4-6MiseqR	ctggagttcagacgtgtgctcttccgatctGTAGGTTCCGTCCATCGATTT
	GW7T8MiseqF	ctctttccctacacgacgctcttccgatctCTGAAGAGCTACAGTTACAGGA
	GW7T8MiseqR	ctggagttcagacgtgtgctcttccgatctGGAGGAGGTCTTGTTTTCAGTG
	GW7T9MiseqF	ctctttccctacacgacgctcttccgatctAAAGGATGCTAAGCACCAGAAC
	GW7T9MiseqR	ctggagttcagacgtgtgctcttccgatctTCGCTCTTGTCAGTGAAGGAT
	PCR_Truseq_Amp_F	AATGATACGGCGACCACCGAGATCTACACTCTTTCCCTACACGAC	The red color letters are Illumina Truseq barcodes, the black color letters are part of Illumina Truseq adapter.	The second round PCR primers for NGS library construction
	PCR_Truseq_Amp_R_1	CAAGCAGAAGACGGCATACGAGATCGTGATGTGACTGGAGTTCAGACG
	PCR_Truseq_Amp_R_2	CAAGCAGAAGACGGCATACGAGATACATCGGTGACTGGAGTTCAGACG
	PCR_Truseq_Amp_R_3	CAAGCAGAAGACGGCATACGAGATGCCTAAGTGACTGGAGTTCAGACG
	PCR_Truseq_Amp_R_4	CAAGCAGAAGACGGCATACGAGATTGGTCAGTGACTGGAGTTCAGACG
	PCR_Truseq_Amp_R_5	CAAGCAGAAGACGGCATACGAGATCACTGTGTGACTGGAGTTCAGACG
	PCR_Truseq_Amp_R_6	CAAGCAGAAGACGGCATACGAGATATTGGCGTGACTGGAGTTCAGACG
	PCR_Truseq_Amp_R_7	CAAGCAGAAGACGGCATACGAGATGATCTGGTGACTGGAGTTCAGACG
	PCR_Truseq_Amp_R_8	CAAGCAGAAGACGGCATACGAGATTCAAGTGTGACTGGAGTTCAGACG
	PCR_Truseq_Amp_R_9	CAAGCAGAAGACGGCATACGAGATCTGATCGTGACTGGAGTTCAGACG
	PCR_Truseq_Amp_R_10	CAAGCAGAAGACGGCATACGAGATAAGCTAGTGACTGGAGTTCAGACG
	PCR_Truseq_Amp_R_11	CAAGCAGAAGACGGCATACGAGATGTAGCCGTGACTGGAGTTCAGACG
	PCR_Truseq_Amp_R_12	CAAGCAGAAGACGGCATACGAGATTACAAGGTGACTGGAGTTCAGACG
	PCR_Truseq_Amp_R_13	CAAGCAGAAGACGGCATACGAGATTTGACTGTGACTGGAGTTCAGACG
	PCR_Truseq_Amp_R_14	CAAGCAGAAGACGGCATACGAGATGGAACTGTGACTGGAGTTCAGACG
	PCR_Truseq_Amp_R_15	CAAGCAGAAGACGGCATACGAGATTGACATGTGACTGGAGTTCAGACG
	PCR_Truseq_Amp_R_16	CAAGCAGAAGACGGCATACGAGATGGACGGGTGACTGGAGTTCAGACG
	PCR_Truseq_Amp_R_18	CAAGCAGAAGACGGCATACGAGATGCGGACGTGACTGGAGTTCAGACG
	PCR_Truseq_Amp_R_19	CAAGCAGAAGACGGCATACGAGATTTTCACGTGACTGGAGTTCAGACG
	PCR_Truseq_Amp_R_20	CAAGCAGAAGACGGCATACGAGATGGCCACGTGACTGGAGTTCAGACG
	PCR_Truseq_Amp_R_21	CAAGCAGAAGACGGCATACGAGATCGAAACGTGACTGGAGTTCAGACG
	PCR_Truseq_Amp_R_22	CAAGCAGAAGACGGCATACGAGATCGTACGGTGACTGGAGTTCAGACG
	PCR_Truseq_Amp_R_23	CAAGCAGAAGACGGCATACGAGATCCACTCGTGACTGGAGTTCAGACG
	PCR_Truseq_Amp_R_25	CAAGCAGAAGACGGCATACGAGATATCAGTGTGACTGGAGTTCAGACG
	PCR_Truseq_Amp_R_27	CAAGCAGAAGACGGCATACGAGATAGGAATGTGACTGGAGTTCAGACG
	GW7T2MiseqF1	CTCTTTCCCTACACGACGCTCTTCCGATCTCGCTTgaaccttctcctgcttttgc	The red color letters are barcodes developed by our lab, the black color capital letters are part of Illumina Truseq adapter, and the lower case letters are target site spicific primers.
	GW7T2MiseqF2	CTCTTTCCCTACACGACGCTCTTCCGATCTCTAGCgaaccttctcctgcttttgc
	GW7T2MiseqF3	CTCTTTCCCTACACGACGCTCTTCCGATCTACAAAgaaccttctcctgcttttgc
	GW7T2MiseqF4	CTCTTTCCCTACACGACGCTCTTCCGATCTTTCTCgaaccttctcctgcttttgc
	GW7T2MiseqF5	CTCTTTCCCTACACGACGCTCTTCCGATCTAGCCCgaaccttctcctgcttttgc
	GW7T2MiseqF6	CTCTTTCCCTACACGACGCTCTTCCGATCTGTATTgaaccttctcctgcttttgc
	GW7T2MiseqF7	CTCTTTCCCTACACGACGCTCTTCCGATCTCTGTAgaaccttctcctgcttttgc
	GW7T2MiseqF8	CTCTTTCCCTACACGACGCTCTTCCGATCTACCGTgaaccttctcctgcttttgc
	GW7T2MiseqR1	CTGGAGTTCAGACGTGTGCTCTTCCGATCTGCTTAtgaatgtgaatggaatggaca
	GW7T2MiseqR2	CTGGAGTTCAGACGTGTGCTCTTCCGATCTGGTGTtgaatgtgaatggaatggaca
	GW7T2MiseqR3	CTGGAGTTCAGACGTGTGCTCTTCCGATCTAGGATtgaatgtgaatggaatggaca
	GW7T2MiseqR4	CTGGAGTTCAGACGTGTGCTCTTCCGATCTATTGAtgaatgtgaatggaatggaca
	GW7T2MiseqR5	CTGGAGTTCAGACGTGTGCTCTTCCGATCTCATCTtgaatgtgaatggaatggaca
	GW7T2MiseqR6	CTGGAGTTCAGACGTGTGCTCTTCCGATCTCCTACtgaatgtgaatggaatggaca
	GW7T2MiseqR7	CTGGAGTTCAGACGTGTGCTCTTCCGATCTGAGGAtgaatgtgaatggaatggaca
	GW7T2MiseqR8	CTGGAGTTCAGACGTGTGCTCTTCCGATCTGGAACtgaatgtgaatggaatggaca
	GW7T2MiseqR9	CTGGAGTTCAGACGTGTGCTCTTCCGATCTGTCAAtgaatgtgaatggaatggaca
	GW7T2MiseqR10	CTGGAGTTCAGACGTGTGCTCTTCCGATCTTAATAtgaatgtgaatggaatggaca
	GW7T2MiseqR11	CTGGAGTTCAGACGTGTGCTCTTCCGATCTTACATtgaatgtgaatggaatggaca
	GW7T2MiseqR12	CTGGAGTTCAGACGTGTGCTCTTCCGATCTTCGTTtgaatgtgaatggaatggaca
	GW7T6MiseqF1	CTCTTTCCCTACACGACGCTCTTCCGATCTCGCTTgacctttcggtttattttgcag
	GW7T6MiseqF2	CTCTTTCCCTACACGACGCTCTTCCGATCTCTAGCgacctttcggtttattttgcag
	GW7T6MiseqF3	CTCTTTCCCTACACGACGCTCTTCCGATCTACAAAgacctttcggtttattttgcag
	GW7T6MiseqF4	CTCTTTCCCTACACGACGCTCTTCCGATCTTTCTCgacctttcggtttattttgcag
	GW7T6MiseqF5	CTCTTTCCCTACACGACGCTCTTCCGATCTAGCCCgacctttcggtttattttgcag
	GW7T6MiseqF6	CTCTTTCCCTACACGACGCTCTTCCGATCTGTATTgacctttcggtttattttgcag
	GW7T6MiseqF7	CTCTTTCCCTACACGACGCTCTTCCGATCTCTGTAgacctttcggtttattttgcag
	GW7T6MiseqF8	CTCTTTCCCTACACGACGCTCTTCCGATCTACCGTgacctttcggtttattttgcag
	GW7T6MiseqR1	CTGGAGTTCAGACGTGTGCTCTTCCGATCTGCTTAgtaggttccgtccatcgattt
	GW7T6MiseqR2	CTGGAGTTCAGACGTGTGCTCTTCCGATCTGGTGTgtaggttccgtccatcgattt
	GW7T6MiseqR3	CTGGAGTTCAGACGTGTGCTCTTCCGATCTAGGATgtaggttccgtccatcgattt
	GW7T6MiseqR4	CTGGAGTTCAGACGTGTGCTCTTCCGATCTATTGAgtaggttccgtccatcgattt
	GW7T6MiseqR5	CTGGAGTTCAGACGTGTGCTCTTCCGATCTCATCTgtaggttccgtccatcgattt
	GW7T6MiseqR6	CTGGAGTTCAGACGTGTGCTCTTCCGATCTCCTACgtaggttccgtccatcgattt
	GW7T6MiseqR7	CTGGAGTTCAGACGTGTGCTCTTCCGATCTGAGGAgtaggttccgtccatcgattt
	GW7T6MiseqR8	CTGGAGTTCAGACGTGTGCTCTTCCGATCTGGAACgtaggttccgtccatcgattt
	GW7T6MiseqR9	CTGGAGTTCAGACGTGTGCTCTTCCGATCTGTCAAgtaggttccgtccatcgattt
	GW7T6MiseqR10	CTGGAGTTCAGACGTGTGCTCTTCCGATCTTAATAgtaggttccgtccatcgattt
	GW7T6MiseqR11	CTGGAGTTCAGACGTGTGCTCTTCCGATCTTACATgtaggttccgtccatcgattt
	GW7T6MiseqR12	CTGGAGTTCAGACGTGTGCTCTTCCGATCTTCGTTgtaggttccgtccatcgattt
Find CRISPR-Cas9 positive plants	Cas9F	atggcacctaaaaaaaagaggaagg	Pair 1 check Cas9
	Cas9_sequence10	ggttcttccgacgagtatag
	U6p_sgRNA-F	CCCAAGCTTgaccaagcccgttattct	Pair 2 check GW7T2
	GW7_T2_R	aaacCCAGCGGATGCTCACCGCG
	U6p_sgRNA-F	CCCAAGCTTgaccaagcccgttattct	Pair 3 check GW7_T6
	GW7_T6_R	aaacCCCGAGTCCCGGTTGATGGA
Clone cDNA of TaGW7 in Bobwhite	GW7A_cDNA_F	ACCCCCTCCCTCCTCGGCT	The genome specific nucleotides are marked with red color.
	GW7A_cDNA_R	AAGAAATGGAACATGATCTGATTCTGATC
	GW7B_cDNA_F4	TCTTCCCTCCATCCAACCCGT
	GW7B_cDNA_R3	TATTCAACTGCTTGCTTCCTCTAGT
	GW7D_cDNA_F2	TAGGAGCCGCAATCATCATCATAA
	GW7D_cDNA_R3	ATATTCAACTGCTTGCTTCGTCTC
Expression analyses of TaGW7 by qPCR	GW7A_RT_F	CAAACGTCGTCGAGTCCAGT
	GW7A_RT_R2	TCATCGGTTCTCCTGTAACTGC
	GW7B_RT_F	CCGAGAACAGTAGCCTTTCG
	GW7B_RT_R	CTTGGTGAGCTCTTCGGTGA
	GW7D_RT_F	GGCAGCAAATCAGCCCAG
	GW7D_RT_R	CCCGGTTGATGGAGTCCTTA
	TaACTIN-F	ACCTTCAGTTGCCCAGCAAT
	TaACTIN-R	CAGAGTCGAGCACAATACCAGTTG
Constructs for intracellular localization	GW7AD_CDS_F-9RY	ggGGTACCTAATGCCGGCGGCGAGG	Kpn1	Sub-clone CDS into pA9ReYFP
	GW7B_CDS_F-9RY	ggGGTACCTAATGCCGGTGGCGAGG	Kpn1
	GW7_CDS_R-9RY	cgACGCGTTCAGTTTATACTACTGAAAGACAGCTG	Mlu1
Constructs for microtube localized mRFP	Alpha_tubulin6_CDS_F1	actctagaggatccactagtATGAGGGAGTGCATCTCGAT		Sub-cloned into pA9mRFP
	Alpha_tubulin6_CDS_R1	CTCGGAGGAGGCCATgctaccgctgccgctaccGTACTCATCACCCTCATCACCG	Lower case letters are Glycine-Serine linker
	Beta_tubulin6_CDS_F1	actctagaggatccactagtATGAGGGAGATCCTGCACA
	Beta_tubulin6_CDS_R1	CTCGGAGGAGGCCATgctaccgctgccgctaccCTCCTGCTCCAGCTCTTC	Lower case letters are Glycine-Serine linker
