# Supplementary material for: Gene editing of the wheat homologs of TONNEAU1‐recruiting motif encoding gene affects grain shape and weight in wheat
Source: Plant J. 2019 Jul 28;100(2):251–64. doi: 10.1111/tpj.14440 (PMC6851855; doi:10.1111/tpj.14440)
Supplement: Supplementary file 3 — Table S2. Assessment of gRNA editing efficiency in the wheat protoplasts. [file TPJ-100-251-s003.xlsx]

## Sheet: Sheet1
Supplementary Table 2. Assessment of gRNA editing efficiency in the wheat protoplasts.
Replicate 1						Replicate 2
Target	Genome	Mutated reads #	total reads #	Efficiency	Average 1	Target	Genome	Mutated reads #	total reads #	Efficiency	Average 2	Average 1&2
T1	2A	339	23238	0.0146	0.0107	T1	2A	109	15202	0.0072	0.0046	0.0077
	2B	300	36197	0.0083			2B	53	19575	0.0027
	2D	40	4234	0.0094			2D	5	1593	0.0031
T2	2A	461	28463	0.0162	0.0174	T2	2A	22	6086	0.0036	0.0048	0.0111
	2B	700	37615	0.0186			2B	38	7795	0.0049
	2D	79	5272	0.015			2D	10	716	0.014
T3	2A	110	69009	0.0016	0.0033	T3	2A	74	49364	0.0015	0.0051	0.0042
	2B	462	76962	0.006			2B	421	49559	0.0085
	2D	166	75406	0.0022			2D	264	49869	0.0053
T4	2A	59	4187	0.0141	0.001	T4	2A	0	886	0	0.0006	0.0008
	2B	27	54360	0.0005			2B	9	14386	0.0006
	2D	28	56867	0.0005			2D	8	15010	0.0005
T5	2A	23	3345	0.0069	0.0092	T5	2A	10	2124	0.0047	0.0035	0.0063
	2B	244	45162	0.0054			2B	87	32220	0.0027
	2D	625	48838	0.0128			2D	139	33213	0.0042
T6	2A	301	3500	0.086	0.1094	T6	2A	46	1091	0.0422	0.0573	0.0833
	2B	6209	56707	0.1095			2B	820	14588	0.0562
	2D	6520	58901	0.1107			2D	891	14992	0.0594
T8	2A	16	5467	0.0029	0.0024	T8	2A	0	2466	0	0.0009	0.0016
	2B	90	64555	0.0014			2B	44	27739	0.0016
	2D	214	66941	0.0032			2D	12	31034	0.0004
T9	2A	627	48599	0.0129	0.0152	T9	2A	429	34911	0.0123	0.0093	0.0123
	2B	724	46394	0.0156			2B	253	34707	0.0073
	2D	793	46096	0.0172			2D	299	36070	0.0083
