# Supplementary material for: Gene editing of the wheat homologs of TONNEAU1‐recruiting motif encoding gene affects grain shape and weight in wheat
Source: Plant J. 2019 Jul 28;100(2):251–64. doi: 10.1111/tpj.14440 (PMC6851855; doi:10.1111/tpj.14440)
Supplement: Supplementary file 4 — Table S3. List of genes co‐expressed with the TaGW7 gene homoeologs. [file TPJ-100-251-s004.xlsx]

## Sheet: Sheet1
Supplementary Table 3. List of genes co-expressed with the TaGW7 gene homoeologs.
Coexpressed gene (RefSeq v 1.0)	Number of RNA-seq studies where gene is coexpressed with TaGW7	Gene annotation
TraesCS7D01G354900	6	Receptor-like kinase
TraesCS1D01G281800	5	Aldo-keto reductase
TraesCS7D01G354900	5	Receptor-like kinase
TraesCS1D01G281800	5	Aldo-keto reductase
TraesCS5A01G048500	5	Stomatal closure-related actin-binding protein 1
TraesCS5A01G226900	5	S-adenosyl-L-methionine-dependent methyltransferases superfamily protein
TraesCS2B01G600200	4	Beta-glucosidase
TraesCS4B01G367400	4	14 kDa proline-rich protein DC2.15
TraesCS4D01G360100	4	14 kDa proline-rich protein DC2.15
TraesCS5A01G058600	4	Auxin-responsive protein
TraesCS5A01G535100	4	14 kDa proline-rich protein DC2.15
TraesCS6B01G141300	4	Auxin response factor
TraesCS7A01G368000	4	Receptor-like kinase
TraesCS7D01G010100	4	Protein TolB
TraesCS7D01G419000	4	Xyloglucan endotransglucosylase/hydrolase
TraesCS4B01G367400	4	14 kDa proline-rich protein DC2.15
TraesCS4D01G360100	4	14 kDa proline-rich protein DC2.15
TraesCS5A01G457200	4	carboxyl-terminal peptidase, putative (DUF239)
TraesCS5A01G535100	4	14 kDa proline-rich protein DC2.15
TraesCS5B01G058500	4	Auxin-responsive protein
TraesCS7A01G368000	4	Receptor-like kinase
TraesCS7A01G426900	4	Xyloglucan endotransglucosylase/hydrolase
TraesCS7D01G418900	4	Xyloglucan endotransglucosylase/hydrolase
TraesCS7D01G419000	4	Xyloglucan endotransglucosylase/hydrolase
TraesCS1A01G054400	4	Kinesin-like protein
TraesCS1A01G083100	4	MYB transcription factor
TraesCS1B01G100600	4	MYB transcription factor
TraesCS1D01G055200	4	Kinesin-like protein
TraesCS1D01G084400	4	MYB transcription factor
TraesCS1D01G281800	4	Aldo-keto reductase
TraesCS2B01G281200	4	Longifolia protein
TraesCS2B01G600200	4	Beta-glucosidase
TraesCS3A01G406100	4	S-adenosyl-L-methionine-dependent methyltransferases superfamily protein
TraesCS3D01G107000	4	Receptor-like kinase
TraesCS3D01G195700	4	ATP-citrate synthase, putative
TraesCS4A01G172600	4	Xyloglucan endotransglucosylase/hydrolase
TraesCS4B01G041200	4	Beta-glucosidase
TraesCS5A01G058600	4	Auxin-responsive protein
TraesCS5A01G130000	4	Stress responsive A/B barrel domain family protein
TraesCS5A01G161600	4	Kinesin-like protein
TraesCS5A01G382600	4	Auxin-responsive protein
TraesCS5B01G159100	4	Kinesin-like protein
TraesCS5D01G167500	4	Kinesin-like protein
TraesCS5D01G392000	4	Auxin-responsive protein
TraesCS7A01G368000	4	Receptor-like kinase
TraesCS7B01G260600	4	Receptor-like kinase
TraesCS7B01G271900	4	Dentin sialophosphoprotein-like
TraesCS7D01G354900	4	Receptor-like kinase
TraesCS1A01G041400	3	Chymotrypsin inhibitor
TraesCS1A01G282600	3	Aldo-keto reductase
TraesCS1B01G291500	3	Aldo-keto reductase
TraesCS2B01G230900	3	Arf GTPase activating protein
TraesCS2D01G108500	3	Peroxidase
TraesCS2D01G695500LC	3	glutamate decarboxylase 4
TraesCS3A01G293800	3	inner centromere protein, ARK-binding region protein
TraesCS3A01G299500	3	Cellulose synthase
TraesCS3D01G322500	3	DNA-3-methyladenine glycosylase
TraesCS4A01G016000	3	Transcription factor
TraesCS4A01G172600	3	Xyloglucan endotransglucosylase/hydrolase
TraesCS4A01G484700	3	inter-alpha-trypsin inhibitor heavy chain-like protein
TraesCS4B01G041200	3	Beta-glucosidase
TraesCS4B01G077800	3	glutamyl-tRNA (Gln) amidotransferase subunit A (DUF620)
TraesCS4B01G276800	3	Kinase interacting (KIP1-like) family protein, putative
TraesCS4B01G288000	3	Transcription factor protein
TraesCS4D01G142800	3	Xyloglucan endotransglucosylase/hydrolase
TraesCS4D01G286800	3	Transcription factor protein
TraesCS5A01G058700	3	Auxin-responsive protein
TraesCS5A01G130000	3	Stress responsive A/B barrel domain family protein
TraesCS5A01G161600	3	Kinesin-like protein
TraesCS5A01G226900	3	S-adenosyl-L-methionine-dependent methyltransferases superfamily protein
TraesCS5A01G237300	3	Remorin
TraesCS5A01G300400	3	Cysteine synthase
TraesCS5A01G506900	3	Dirigent protein
TraesCS5B01G058500	3	Auxin-responsive protein
TraesCS5B01G058800	3	Auxin-responsive protein
TraesCS5B01G541500	3	Disease resistance protein RPM1
TraesCS5D01G137500	3	Stress responsive A/B barrel domain family protein
TraesCS5D01G481300	3	Methylenetetrahydrofolate reductase
TraesCS6A01G375700	3	Translation elongation factor EF1A/initiation factor IF2gamma family protein
TraesCS6D01G237200	3	S-adenosyl-L-methionine-dependent methyltransferases superfamily protein
TraesCS6D01G296700	3	Lipid transfer protein
TraesCS7A01G426100	3	Xyloglucan endotransglucosylase/hydrolase
TraesCS7A01G426600	3	Xyloglucan endotransglucosylase/hydrolase
TraesCS7A01G516300	3	Rotundifolia-like protein
TraesCS7B01G462200	3	Chalcone synthase
TraesCS7D01G418700	3	Xyloglucan endotransglucosylase/hydrolase
TraesCS7D01G418900	3	Xyloglucan endotransglucosylase/hydrolase
TraesCSU01G060400	3	NBS-LRR-like resistance protein
TraesCS1A01G013600	3	Defensin
TraesCS1A01G041400	3	Chymotrypsin inhibitor
TraesCS1A01G083100	3	MYB transcription factor
TraesCS1A01G236000	3	RNA binding protein
TraesCS1A01G282600	3	Aldo-keto reductase
TraesCS1B01G017700	3	Defensin
TraesCS1B01G100600	3	MYB transcription factor
TraesCS1B01G291500	3	Aldo-keto reductase
TraesCS1B01G385400LC	3	CRS1 / YhbY (CRM) domain-containing protein
TraesCS1D01G026500	3	Cysteine proteinase
TraesCS1D01G084400	3	MYB transcription factor
TraesCS1D01G341200	3	GDSL esterase/lipase
TraesCS2B01G274800	3	L-ascorbate oxidase-like protein
TraesCS2B01G600200	3	Beta-glucosidase
TraesCS2D01G015000	3	Cytochrome P450 family protein, expressed
TraesCS2D01G695500LC	3	glutamate decarboxylase 4
TraesCS3A01G293800	3	inner centromere protein, ARK-binding region protein
TraesCS3A01G299500	3	Cellulose synthase
TraesCS3B01G026700	3	WAT1-related protein
TraesCS3B01G328400	3	BZIP transcription factor
TraesCS3D01G293500	3	BZIP transcription factor
TraesCS3D01G464900	3	Sulfotransferase
TraesCS4A01G016000	3	Transcription factor
TraesCS4A01G089900	3	C2H2-like zinc finger protein
TraesCS4A01G172600	3	Xyloglucan endotransglucosylase/hydrolase
TraesCS4B01G096000	3	Dirigent protein
TraesCS4B01G288000	3	Transcription factor protein
TraesCS4D01G142800	3	Xyloglucan endotransglucosylase/hydrolase
TraesCS4D01G286800	3	Transcription factor protein
TraesCS4D01G359600	3	Homeobox leucine-zipper protein
TraesCS5A01G058600	3	Auxin-responsive protein
TraesCS5A01G130000	3	Stress responsive A/B barrel domain family protein
TraesCS5A01G237300	3	Remorin
TraesCS5A01G369100	3	Cell surface glycoprotein 1
TraesCS5D01G069300	3	Auxin-responsive protein
TraesCS5D01G137500	3	Stress responsive A/B barrel domain family protein
TraesCS5D01G498400	3	Late embryogenesis abundant (LEA) hydroxyproline-rich glycoprotein family
TraesCS6A01G256000	3	S-adenosyl-L-methionine-dependent methyltransferases superfamily protein
TraesCS6B01G205500	3	Carboxypeptidase
TraesCS6D01G237200	3	S-adenosyl-L-methionine-dependent methyltransferases superfamily protein
TraesCS7A01G077000	3	SAUR-like auxin-responsive protein family
TraesCS7A01G424100	3	Peroxidase
TraesCS7A01G427000	3	Xyloglucan endotransglucosylase/hydrolase
TraesCS7A01G427600	3	Xyloglucan endotransglucosylase/hydrolase
TraesCS7B01G271900	3	Dentin sialophosphoprotein-like
TraesCS7B01G327200	3	Xyloglucan endotransglucosylase/hydrolase
TraesCS7B01G327700	3	Xyloglucan endotransglucosylase/hydrolase
TraesCS7B01G462200	3	Chalcone synthase
TraesCS7D01G010100	3	Protein TolB
TraesCS7D01G010200	3	Zinc finger (C3HC4-type RING finger) family protein
TraesCS7D01G300500	3	Chaperone protein dnaJ, putative
TraesCS7D01G367100	3	Dentin sialophosphoprotein-like
TraesCS7D01G419300	3	Xyloglucan endotransglucosylase/hydrolase
TraesCSU01G175000	3	Xyloglucan endotransglucosylase/hydrolase
TraesCS1A01G339400	3	GDSL esterase/lipase
TraesCS1A01G412900	3	Malate dehydrogenase
TraesCS1B01G017700	3	Defensin
TraesCS1B01G198500	3	Major facilitator superfamily domain-containing protein
TraesCS1B01G311900	3	Transposon protein CACTA, En/Spm sub-class
TraesCS1D01G185600	3	Major facilitator superfamily domain-containing protein
TraesCS2A01G102600	3	Cellulose synthase
TraesCS2A01G224600	3	L-ascorbate oxidase-like protein
TraesCS2A01G261000	3	Longifolia protein
TraesCS2A01G330200	3	Glycerophosphodiester phosphodiesterase
TraesCS2A01G480500	3	Kinesin-like protein
TraesCS2A01G592600	3	Katanin p80 WD40 repeat-containing subunit B1 homolog
TraesCS2B01G068800	3	Sulfotransferase
TraesCS2B01G219300	3	BES1/BZR1 homolog 1
TraesCS2B01G279700	3	Blue copper protein
TraesCS2B01G352000	3	Glycerophosphodiester phosphodiesterase
TraesCS2B01G453000	3	Ubiquitin-specific protease family C19-related protein
TraesCS2D01G261600	3	Blue copper protein
TraesCS2D01G262900	3	Longifolia protein
TraesCS2D01G385000	3	Kinesin-like protein
TraesCS2D01G548900	3	Auxin response factor
TraesCS3A01G293800	3	inner centromere protein, ARK-binding region protein
TraesCS3A01G299500	3	Cellulose synthase
TraesCS3A01G389600	3	RNA binding protein, putative
TraesCS3B01G329000	3	Katanin p60 atpase-containing subunit a1
TraesCS3B01G337100	3	Cellulose synthase
TraesCS3B01G419200	3	RNA binding protein, putative
TraesCS3B01G439800	3	S-adenosyl-L-methionine-dependent methyltransferases superfamily protein
TraesCS3D01G380100	3	RNA binding protein, putative
TraesCS3D01G401300	3	S-adenosyl-L-methionine-dependent methyltransferases superfamily protein
TraesCS3D01G492600	3	Villin
TraesCS4A01G016000	3	Transcription factor
TraesCS4A01G080700	3	HVA22-like protein
TraesCS4A01G172800	3	Succinate--CoA ligase [ADP-forming] subunit beta
TraesCS4A01G265800	3	RNA-binding protein 34
TraesCS4A01G272800	3	Beta-glucosidase
TraesCS4A01G272900	3	Beta-glucosidase
TraesCS4A01G375000	3	Kinesin-like protein
TraesCS4B01G020100	3	Glucan endo-1,3-beta-glucosidase
TraesCS4B01G223300	3	HVA22-like protein
TraesCS4B01G367400	3	14 kDa proline-rich protein DC2.15
TraesCS4D01G065600	3	Endoglucanase
TraesCS4D01G142600	3	Succinate--CoA ligase [ADP-forming] subunit beta
TraesCS4D01G142800	3	Xyloglucan endotransglucosylase/hydrolase
TraesCS4D01G194600	3	Ran-binding protein 1
TraesCS4D01G223600	3	HVA22-like protein
TraesCS4D01G359600	3	Homeobox leucine-zipper protein
TraesCS4D01G360100	3	14 kDa proline-rich protein DC2.15
TraesCS5A01G070700	3	BTB/POZ domain-containing protein
TraesCS5A01G237300	3	Remorin
TraesCS5A01G388300	3	Beta-glucosidase
TraesCS5A01G535100	3	14 kDa proline-rich protein DC2.15
TraesCS5B01G053500	3	Stomatal closure-related actin-binding protein 1
TraesCS5B01G058500	3	Auxin-responsive protein
TraesCS5B01G129900	3	Stress responsive A/B barrel domain family protein
TraesCS5B01G176000	3	Zinc finger, RING-type
TraesCS5B01G235500	3	Remorin
TraesCS5B01G386800	3	Auxin-responsive protein
TraesCS5D01G058900	3	Stomatal closure-related actin-binding protein 1
TraesCS5D01G069300	3	Auxin-responsive protein
TraesCS5D01G137500	3	Stress responsive A/B barrel domain family protein
TraesCS5D01G234300	3	S-adenosyl-L-methionine-dependent methyltransferases superfamily protein
TraesCS5D01G398400	3	Beta-glucosidase
TraesCS6A01G169200	3	Cellulose synthase-like protein
TraesCS6A01G285000	3	Transmembrane 9 superfamily member
TraesCS6A01G308600	3	Auxin efflux carrier component
TraesCS6B01G166200	3	Peroxidase
TraesCS6D01G158600	3	Cellulose synthase-like protein
TraesCS6D01G360600	3	DNA topoisomerase 2
TraesCS7A01G010300	3	inter-alpha-trypsin inhibitor heavy chain-like protein
TraesCS7A01G298600	3	Cellulose synthase-like protein
TraesCS7A01G427600	3	Xyloglucan endotransglucosylase/hydrolase
TraesCS7A01G516300	3	Rotundifolia-like protein
TraesCS7B01G120300	3	O-fucosyltransferase family protein
TraesCS7B01G171300	3	SAUR auxin-responsive family protein
TraesCS7B01G359700	3	L-ascorbate oxidase
TraesCS7D01G010100	3	Protein TolB
TraesCS7D01G072300	3	Kinesin-like protein
TraesCS7D01G072600	3	SAUR-like auxin-responsive protein family
TraesCS7D01G271200	3	Kinesin-like protein
TraesCS7D01G273400	3	SAUR-like auxin-responsive protein family, putative
TraesCS7D01G292300	3	Transmembrane 9 superfamily member
TraesCS7D01G330100	3	GDSL esterase/lipase
TraesCS7D01G367100	3	Dentin sialophosphoprotein-like
TraesCS7D01G418900	3	Xyloglucan endotransglucosylase/hydrolase
TraesCS7D01G419000	3	Xyloglucan endotransglucosylase/hydrolase
TraesCSU01G060400	3	NBS-LRR-like resistance protein
TraesCSU01G175000	3	Xyloglucan endotransglucosylase/hydrolase
TraesCS1A01G013600	2	Defensin
TraesCS1A01G081300	2	ABC transporter B family protein
TraesCS1A01G083100	2	MYB transcription factor
TraesCS1A01G089500	2	1-aminocyclopropane-1-carboxylate oxidase
TraesCS1A01G089600	2	1-aminocyclopropane-1-carboxylate oxidase
TraesCS1A01G110300	2	Acyl-CoA dehydrogenase, putative
TraesCS1A01G114700	2	Leucine-rich repeat receptor-like protein kinase family
TraesCS1A01G212600	2	Expansin protein
TraesCS1A01G221600	2	GATA transcription factor
TraesCS1A01G243200	2	RING/U-box superfamily protein, putative
TraesCS1A01G247100	2	Isoamylase-like glucan debranching enzyme
TraesCS1A01G262300	2	Protein root UVB sensitive 6
TraesCS1A01G280500	2	G patch domain protein
TraesCS1A01G286900	2	Histone H2A
TraesCS1A01G290100	2	G1/S-specific cyclin-E protein
TraesCS1A01G306200	2	ADP-ribosylation factor
TraesCS1A01G317200	2	DCD (Development and cell death) domain protein
TraesCS1A01G365600LC	2	G-protein coupled receptor 1
TraesCS1A01G424300	2	Protein ABIL1
TraesCS1B01G017700	2	Defensin
TraesCS1B01G032700LC	2	lipid phosphate phosphatase 3
TraesCS1B01G034000	2	Chymotrypsin inhibitor
TraesCS1B01G121600	2	Glucan 1,3-beta-glucosidase
TraesCS1B01G134600	2	Leucine-rich repeat receptor-like protein kinase family
TraesCS1B01G139000	2	Leucine-rich repeat-containing protein
TraesCS1B01G143500	2	Leucine-rich repeat protein kinase family protein
TraesCS1B01G170600	2	S-adenosyl-L-methionine-dependent methyltransferases superfamily protein
TraesCS1B01G186300	2	Protochlorophyllide reductase
TraesCS1B01G234800	2	GATA transcription factor
TraesCS1B01G276200	2	Wound-induced protease inhibitor
TraesCS1B01G290000	2	Plant/T7H20-70 protein
TraesCS1B01G317000	2	ADP-ribosylation factor
TraesCS1B01G329600	2	DCD (Development and cell death) domain protein
TraesCS1B01G345200	2	2-oxoglutarate (2OG) and Fe(II)-dependent oxygenase superfamily protein
TraesCS1B01G371000	2	Heavy metal transport/detoxification superfamily protein
TraesCS1B01G781300LC	2	cleavage and polyadenylation specificity factor 73 kDa subunit-II
TraesCS1D01G008000	2	Pm3-like disease resistance protein
TraesCS1D01G013100	2	Tubulin-specific chaperone cofactor E-like protein
TraesCS1D01G082900	2	ABC transporter B family protein
TraesCS1D01G084400	2	MYB transcription factor
TraesCS1D01G094700	2	Glutathione S-transferase
TraesCS1D01G098000	2	1-aminocyclopropane-1-carboxylate oxidase
TraesCS1D01G115500	2	carboxyl-terminal peptidase, putative (DUF239)
TraesCS1D01G116000	2	Leucine-rich repeat receptor-like protein kinase family
TraesCS1D01G141700	2	Calcium ion-binding protein
TraesCS1D01G168700	2	Protochlorophyllide reductase
TraesCS1D01G215500	2	Expansin protein
TraesCS1D01G223200	2	GATA transcription factor
TraesCS1D01G243200	2	RING/U-box superfamily protein, putative
TraesCS1D01G254200	2	Leucine-rich repeat receptor-like kinase
TraesCS1D01G262300	2	Protein root UVB sensitive 6
TraesCS1D01G305500	2	Type I inositol-1,4,5-trisphosphate 5-phosphatase
TraesCS1D01G341200	2	GDSL esterase/lipase
TraesCS1D01G403400	2	Protein DEHYDRATION-INDUCED 19
TraesCS1D01G423500	2	Delta(14)-sterol reductase
TraesCS1D01G433300	2	Protein ABIL1
TraesCS1D01G435500LC	2	DCD (Development and cell death) domain protein
TraesCS2A01G006800	2	Disease resistance protein (NBS-LRR class) family
TraesCS2A01G010100	2	Pyruvate dehydrogenase E1 component subunit alpha
TraesCS2A01G117300	2	Xylose isomerase
TraesCS2A01G125100	2	Cytochrome P450 family protein, expressed
TraesCS2A01G152000	2	Low temperature and salt responsive protein
TraesCS2A01G153000	2	Pectin acetylesterase
TraesCS2A01G170200	2	Adipocyte plasma membrane-associated protein
TraesCS2A01G184700	2	carboxyl-terminal peptidase, putative (DUF239)
TraesCS2A01G187800	2	BES1/BZR1 homolog 1
TraesCS2A01G224600	2	L-ascorbate oxidase-like protein
TraesCS2A01G254600	2	Oxygen-evolving enhancer protein 2-1, chloroplastic
TraesCS2A01G281700	2	SNF1-related protein kinase regulatory subunit gamma 1
TraesCS2A01G312000	2	Maturase
TraesCS2A01G324700	2	Alkaline alpha-galactosidase seed imbibition protein
TraesCS2A01G330200	2	Glycerophosphodiester phosphodiesterase
TraesCS2A01G355400	2	S-adenosylmethionine decarboxylase proenzyme
TraesCS2A01G372400	2	Beta-xylosidase, putative
TraesCS2A01G373000	2	Beta-expansin
TraesCS2A01G440100	2	Clathrin interactor EPSIN 1
TraesCS2A01G492300	2	IQ domain-containing protein
TraesCS2A01G514100	2	Filament-like plant protein
TraesCS2A01G574000	2	Tubby-like F-box protein
TraesCS2B01G002900	2	Cytochrome P450 family protein, expressed
TraesCS2B01G104800	2	TPX2 (Targeting protein for Xklp2) family protein, putative
TraesCS2B01G125800	2	Peroxidase
TraesCS2B01G126200	2	Peroxidase
TraesCS2B01G153800	2	Rho GTPase-activating protein
TraesCS2B01G157600	2	Magnesium-chelatase subunit H
TraesCS2B01G172100	2	Xylulose kinase
TraesCS2B01G219300	2	BES1/BZR1 homolog 1
TraesCS2B01G222700	2	carboxyl-terminal peptidase, putative (DUF239)
TraesCS2B01G226900	2	Leucine-rich repeat receptor-like protein kinase family protein
TraesCS2B01G233900	2	transmembrane protein
TraesCS2B01G261200	2	Ras-related protein
TraesCS2B01G274800	2	L-ascorbate oxidase-like protein
TraesCS2B01G276700LC	2	tRNA (guanine(26)-N(2))-dimethyltransferase
TraesCS2B01G300000	2	Zinc finger family protein
TraesCS2B01G326400	2	Auxin response factor
TraesCS2B01G352000	2	Glycerophosphodiester phosphodiesterase
TraesCS2B01G372900	2	S-adenosylmethionine decarboxylase proenzyme
TraesCS2B01G399600	2	Protodermal factor 1
TraesCS2B01G410700	2	Ubiquitous surface protein a2h
TraesCS2B01G418400	2	S-adenosyl-L-methionine-dependent methyltransferases superfamily protein
TraesCS2B01G461300	2	Clathrin interactor EPSIN 1
TraesCS2B01G469000	2	PLATZ transcription factor
TraesCS2B01G484900	2	Leucine-rich repeat protein kinase family protein
TraesCS2B01G542500	2	Filament-like plant protein
TraesCS2B01G553100	2	Beta xylosidase
TraesCS2B01G593000	2	Protochlorophyllide reductase
TraesCS2B01G624400	2	Glycosyltransferase
TraesCS2B01G827100LC	2	Calcium-transporting ATPase
TraesCS2B01G881100LC	2	EKC/KEOPS complex subunit CGI121
TraesCS2D01G000500	2	Ethylene receptor
TraesCS2D01G050300	2	Peptidylprolyl isomerase
TraesCS2D01G087000	2	TPX2 (Targeting protein for Xklp2) family protein
TraesCS2D01G111700	2	Hypoxia-responsive family protein-like
TraesCS2D01G158400	2	Pectin acetylesterase
TraesCS2D01G188700	2	Pathogenesis-related thaumatin-like protein
TraesCS2D01G199900	2	BES1/BZR1 homolog 1
TraesCS2D01G201200LC	2	GTPase Der
TraesCS2D01G203000	2	carboxyl-terminal peptidase, putative (DUF239)
TraesCS2D01G207200	2	Leucine-rich repeat receptor-like protein kinase family protein
TraesCS2D01G209100LC	2	Translation initiation factor IF-2
TraesCS2D01G209200	2	transmembrane protein
TraesCS2D01G224400	2	Protein translation factor SUI1-like protein
TraesCS2D01G230800	2	L-ascorbate oxidase-like protein
TraesCS2D01G322900	2	Glyceraldehyde-3-phosphate dehydrogenase
TraesCS2D01G332500	2	Glycerophosphodiester phosphodiesterase
TraesCS2D01G352900	2	S-adenosylmethionine decarboxylase proenzyme
TraesCS2D01G356400	2	Organic solute transporter-like
TraesCS2D01G369200	2	Beta-expansin
TraesCS2D01G390600	2	responsive to abscisic acid 28
TraesCS2D01G392800	2	2-oxoglutarate (2OG) and Fe(II)-dependent oxygenase superfamily protein
TraesCS2D01G397900	2	S-adenosyl-L-methionine-dependent methyltransferases superfamily protein
TraesCS2D01G438700	2	Clathrin interactor EPSIN 1
TraesCS2D01G548900	2	Auxin response factor
TraesCS2D01G563600	2	Protochlorophyllide reductase
TraesCS3A01G052700	2	Photosystem I reaction center subunit XI
TraesCS3A01G077400	2	Short-chain dehydrogenase/reductase family protein
TraesCS3A01G078300	2	Periplasmic trehalase
TraesCS3A01G081300	2	Light-regulated protein
TraesCS3A01G134300	2	SCAR family protein
TraesCS3A01G139300	2	B-box zinc finger family protein
TraesCS3A01G142700	2	Protein DJ-1
TraesCS3A01G153000	2	Cytochrome P450, putative
TraesCS3A01G196300	2	Fimbrin-2
TraesCS3A01G199800	2	Mitochondrial carrier protein, expressed
TraesCS3A01G206100	2	Heavy-metal-associated domain-containing family protein
TraesCS3A01G208600	2	Beta-galactosidase
TraesCS3A01G284100	2	Hexosyltransferase
TraesCS3A01G293700	2	Basic-leucine zipper (BZIP) transcription factor family protein, putative
TraesCS3A01G299000	2	Tunicamycin induced 1
TraesCS3A01G328700	2	DNA-3-methyladenine glycosylase
TraesCS3A01G333200	2	DNA-directed RNA polymerase II
TraesCS3A01G333300	2	Tubulin beta chain
TraesCS3A01G398200	2	Ribonuclease
TraesCS3A01G423000	2	Trypsin-like cysteine/serine peptidase domain-containing protein
TraesCS3A01G478100	2	Glycerol-3-phosphate dehydrogenase [NAD(+)]
TraesCS3A01G506000	2	Myosin
TraesCS3B01G037100	2	Trypsin inhibitor
TraesCS3B01G047300	2	Hexose transporter
TraesCS3B01G093200	2	Periplasmic trehalase
TraesCS3B01G109300	2	rapid alkalinization factor 1
TraesCS3B01G111000	2	RING finger protein
TraesCS3B01G112300	2	Kinase family protein
TraesCS3B01G163300	2	GDSL esterase/lipase
TraesCS3B01G219900	2	Calmodulin-related protein
TraesCS3B01G221700LC	2	Elongation factor Tu
TraesCS3B01G231700	2	Mitochondrial carrier protein, expressed
TraesCS3B01G235100	2	Beta-galactosidase
TraesCS3B01G251600	2	TPR repeat-containing thioredoxin TTL1
TraesCS3B01G304300	2	Receptor protein kinase, putative
TraesCS3B01G328400	2	BZIP transcription factor
TraesCS3B01G328600	2	La protein like
TraesCS3B01G337100	2	Cellulose synthase
TraesCS3B01G430200	2	Ribonuclease
TraesCS3B01G438400	2	TPX2 (Targeting protein for Xklp2) family protein, putative
TraesCS3B01G458600	2	Trypsin-like cysteine/serine peptidase domain-containing protein
TraesCS3B01G545900	2	Glucuronoxylan 4-O-methyltransferase
TraesCS3B01G561200	2	Kinase family protein
TraesCS3D01G081300	2	Light-regulated protein
TraesCS3D01G139600	2	B-box zinc finger family protein
TraesCS3D01G144900	2	Protein DJ-1
TraesCS3D01G145800	2	GDSL esterase/lipase
TraesCS3D01G160400	2	Cytochrome P450, putative
TraesCS3D01G204800	2	Mitochondrial carrier protein, expressed
TraesCS3D01G219900	2	ADP,ATP carrier protein
TraesCS3D01G282500	2	epstein-barr nuclear antigen
TraesCS3D01G284000	2	Hexosyltransferase
TraesCS3D01G293500	2	BZIP transcription factor
TraesCS3D01G302300	2	Cellulose synthase
TraesCS3D01G326700	2	Stomatal closure-related actin-binding protein 1
TraesCS3D01G338400	2	Expansin
TraesCS3D01G418200	2	Trypsin-like cysteine/serine peptidase domain-containing protein
TraesCS3D01G418900	2	SHR5-receptor-like kinase
TraesCS3D01G464800	2	Sulfotransferase
TraesCS3D01G464900	2	Sulfotransferase
TraesCS4A01G005500	2	Ethylene-responsive transcription factor
TraesCS4A01G011900	2	Acyl-CoA N-acyltransferases-like protein
TraesCS4A01G016600	2	Homeobox protein, putative
TraesCS4A01G089900	2	C2H2-like zinc finger protein
TraesCS4A01G123400	2	Transcription factor protein
TraesCS4A01G127000	2	Alpha-L-arabinofuranosidase 1
TraesCS4A01G127200	2	Receptor protein kinase, putative
TraesCS4A01G133400	2	Receptor-like kinase
TraesCS4A01G160800	2	2,3-bisphosphoglycerate-dependent phosphoglycerate mutase
TraesCS4A01G182700	2	Omega-3 fatty acid desaturase
TraesCS4A01G228100	2	PCTP-like protein
TraesCS4A01G239800	2	T-box transcription factor, putative (DUF863)
TraesCS4A01G247300	2	CBS domain containing protein, expressed
TraesCS4A01G272900	2	Beta-glucosidase
TraesCS4A01G301600	2	Methyltransferase
TraesCS4A01G318800	2	carbohydrate esterase, putative (DUF303)
TraesCS4A01G369300	2	DNA polymerase epsilon catalytic subunit A, putative
TraesCS4A01G396700	2	Protein kinase
TraesCS4A01G406200	2	Alcohol dehydrogenase, putative
TraesCS4A01G434800	2	Kinase-like protein
TraesCS4A01G551600LC	2	Translation initiation factor IF-2
TraesCS4B01G013100	2	Methyltransferase
TraesCS4B01G020100	2	Glucan endo-1,3-beta-glucosidase
TraesCS4B01G041100	2	Beta-glucosidase
TraesCS4B01G057200	2	Sulfite exporter TauE/SafE family protein
TraesCS4B01G067600	2	CBS domain containing protein, expressed
TraesCS4B01G087300	2	Argos-like protein
TraesCS4B01G088100	2	PCTP-like protein
TraesCS4B01G089500	2	Chlorophyll a-b binding protein, chloroplastic
TraesCS4B01G096000	2	Dirigent protein
TraesCS4B01G122800	2	Cytochrome P450-like protein
TraesCS4B01G127600	2	Alpha-L-arabinofuranosidase 1
TraesCS4B01G139100LC	2	Protease 2
TraesCS4B01G181400	2	Histone-lysine N-methyltransferase
TraesCS4B01G287600	2	Homeobox protein, putative
TraesCS4B01G305700	2	Alcohol dehydrogenase, putative
TraesCS4B01G330900	2	Glutathione S-transferase
TraesCS4B01G374100	2	2-oxoglutarate (2OG) and Fe(II)-dependent oxygenase superfamily protein
TraesCS4D01G038500	2	Beta-glucosidase
TraesCS4D01G066600	2	CBS domain containing protein, expressed
TraesCS4D01G084600	2	Argos-like protein
TraesCS4D01G085200	2	PCTP-like protein
TraesCS4D01G118300	2	Methyltransferase-related protein, putative
TraesCS4D01G145400	2	Translationally controlled tumor protein
TraesCS4D01G177000	2	Ethylene insensitive 3-like product
TraesCS4D01G184600	2	Histone-lysine N-methyltransferase
TraesCS4D01G266900	2	Lipid transfer protein
TraesCS4D01G286400	2	Homeobox protein, putative
TraesCS4D01G304500	2	Calmodulin-binding transcription activator
TraesCS4D01G327800	2	Glutathione S-transferase
TraesCS4D01G359600	2	Homeobox leucine-zipper protein
TraesCS5A01G005300	2	Receptor-like protein kinase
TraesCS5A01G044800	2	Glutaredoxin family protein
TraesCS5A01G048500	2	Stomatal closure-related actin-binding protein 1
TraesCS5A01G063500LC	2	glycine/proline-rich protein
TraesCS5A01G070700	2	BTB/POZ domain-containing protein
TraesCS5A01G089400	2	Lysine/histidine transporter
TraesCS5A01G124300	2	Actin
TraesCS5A01G153900	2	Asparagine synthetase
TraesCS5A01G156400	2	Kinase-like protein
TraesCS5A01G163000	2	IQ domain-containing protein
TraesCS5A01G189100	2	Tetratricopeptide repeat protein 1
TraesCS5A01G200500	2	Cyclin-like protein
TraesCS5A01G215100	2	Guanine nucleotide-binding protein subunit gamma 3
TraesCS5A01G221900	2	Eukaryotic aspartyl protease family protein
TraesCS5A01G251200	2	Phosphatidylinositol 4-kinase
TraesCS5A01G264000	2	Nucleolar-like protein
TraesCS5A01G372900	2	Chaperone protein dnaJ, putative
TraesCS5A01G441600LC	2	Uracil-DNA glycosylase
TraesCS5A01G457200	2	carboxyl-terminal peptidase, putative (DUF239)
TraesCS5A01G483300	2	Alpha-mannosidase
TraesCS5A01G484900	2	Late embryogenesis abundant (LEA) hydroxyproline-rich glycoprotein family
TraesCS5B01G054800	2	Basic helix-loop-helix transcription factor
TraesCS5B01G056500	2	metal tolerance protein A2
TraesCS5B01G129900	2	Stress responsive A/B barrel domain family protein
TraesCS5B01G145900	2	Non-specific lipid-transfer protein
TraesCS5B01G154600	2	Kinase-like protein
TraesCS5B01G159100	2	Kinesin-like protein
TraesCS5B01G176000	2	Zinc finger, RING-type
TraesCS5B01G184300	2	Desaturase
TraesCS5B01G194600	2	Tetratricopeptide repeat protein 1
TraesCS5B01G205300	2	Heat shock protein
TraesCS5B01G219300	2	Transcription factor, putative
TraesCS5B01G220700	2	Eukaryotic aspartyl protease family protein
TraesCS5B01G225500	2	S-adenosyl-L-methionine-dependent methyltransferases superfamily protein
TraesCS5B01G232600	2	1-aminocyclopropane-1-carboxylate oxidase
TraesCS5B01G234100	2	Processing peptidase
TraesCS5B01G240200	2	Alpha/beta-Hydrolases superfamily protein, putative
TraesCS5B01G249300	2	phosphatidylinositol 4-kinase gamma-like protein
TraesCS5B01G300800	2	Cysteine synthase
TraesCS5B01G322000	2	Lon protease homolog
TraesCS5D01G061300	2	metal tolerance protein A2
TraesCS5D01G069200	2	Auxin-responsive protein
TraesCS5D01G069300	2	Auxin-responsive protein
TraesCS5D01G078000LC	2	S-locus lectin protein kinase family protein
TraesCS5D01G086000	2	Expansin protein
TraesCS5D01G094400	2	Pathogenesis-related thaumatin-like protein
TraesCS5D01G101500	2	Lysine/histidine transporter
TraesCS5D01G132200	2	Actin
TraesCS5D01G139300	2	Stem-specific protein TSJT1
TraesCS5D01G142300	2	Saccharopine dehydrogenase family protein, expressed
TraesCS5D01G191300	2	Desaturase
TraesCS5D01G206200	2	Cyclin-like protein
TraesCS5D01G213000	2	Small heat shock protein
TraesCS5D01G213100	2	Heat shock protein
TraesCS5D01G228200	2	Transcription factor, putative
TraesCS5D01G234300	2	S-adenosyl-L-methionine-dependent methyltransferases superfamily protein
TraesCS5D01G241000	2	1-aminocyclopropane-1-carboxylate oxidase
TraesCS5D01G259100	2	Phosphatidylinositol 4-kinase
TraesCS5D01G300100	2	basic helix-loop-helix (bHLH) DNA-binding superfamily protein
TraesCS5D01G352800	2	SAUR-like auxin-responsive protein family
TraesCS5D01G353600	2	Cytokinin riboside 5'-monophosphate phosphoribohydrolase
TraesCS5D01G382400	2	Chaperone protein dnaJ, putative
TraesCS5D01G386500	2	Basic helix-loop-helix transcription factor
TraesCS5D01G388200	2	Auxin-responsive protein
TraesCS5D01G389100LC	2	Cysteine synthase
TraesCS5D01G442200	2	5'-3' exoribonuclease, putative, expressed
TraesCS5D01G464800	2	Chlorophyll a-b binding protein, chloroplastic
TraesCS5D01G480800	2	RING/U-box superfamily protein
TraesCS5D01G498400	2	Late embryogenesis abundant (LEA) hydroxyproline-rich glycoprotein family
TraesCS5D01G504200	2	DNA polymerase epsilon catalytic subunit A, putative
TraesCS5D01G552000	2	Beta-fructofuranosidase, insoluble protein
TraesCS5D01G554000	2	Protein kinase
TraesCS6A01G015400	2	O-methyltransferase family protein
TraesCS6A01G023300	2	Acid beta-fructofuranosidase
TraesCS6A01G091300	2	Transmembrane protein, putative
TraesCS6A01G112800	2	Galactokinase
TraesCS6A01G169200	2	Cellulose synthase-like protein
TraesCS6A01G178700	2	MOB kinase activator-like 1A
TraesCS6A01G208300	2	Ubiquitin-associated protein
TraesCS6A01G235800	2	Expansin protein
TraesCS6A01G256000	2	S-adenosyl-L-methionine-dependent methyltransferases superfamily protein
TraesCS6A01G258500	2	2-C-methyl-D-erythritol 2,4-cyclodiphosphate synthase
TraesCS6A01G269400	2	Kinase-like protein
TraesCS6A01G272800	2	Tubby-like F-box protein
TraesCS6A01G290800	2	Homeobox protein, putative
TraesCS6A01G306200	2	Transcription factor protein
TraesCS6A01G308600	2	Auxin efflux carrier component
TraesCS6A01G318400	2	S-adenosyl-L-methionine-dependent methyltransferases superfamily protein
TraesCS6A01G336300	2	Receptor protein kinase
TraesCS6A01G417600LC	2	Chaperone DnaJ-domain superfamily protein
TraesCS6B01G031500	2	Acid beta-fructofuranosidase
TraesCS6B01G031600	2	Acid beta-fructofuranosidase
TraesCS6B01G166200	2	Peroxidase
TraesCS6B01G228600	2	Pollen-specific protein SF21
TraesCS6B01G269400	2	S-adenosyl-L-methionine-dependent methyltransferases superfamily protein
TraesCS6B01G334600	2	Transcription factor protein
TraesCS6B01G347500	2	EPIDERMAL PATTERNING FACTOR-like protein
TraesCS6B01G413400	2	Mediator of RNA polymerase II transcription subunit 26, putative
TraesCS6D01G009000	2	Red chlorophyll catabolite reductase
TraesCS6D01G018500	2	Chalcone synthase
TraesCS6D01G042500	2	Sine oculis-binding protein homolog
TraesCS6D01G080200	2	Transmembrane protein, putative
TraesCS6D01G094700	2	Glycosyltransferase
TraesCS6D01G102300	2	Auxin response factor
TraesCS6D01G127100	2	Peroxidase
TraesCS6D01G158600	2	Cellulose synthase-like protein
TraesCS6D01G191900	2	Ubiquitin-associated protein
TraesCS6D01G264800	2	WD repeat-containing protein-like protein
TraesCS6D01G285300	2	Transcription factor protein
TraesCS6D01G294900	2	Basic helix-loop-helix transcription factor
TraesCS6D01G334000	2	Trehalose-6-phosphate synthase
TraesCS6D01G335500	2	BHLH transcription factor
TraesCS6D01G360000	2	Zinc finger (C3HC4-type RING finger) family protein
TraesCS6D01G360600	2	DNA topoisomerase 2
TraesCS6D01G372000	2	GDSL esterase/lipase
TraesCS6D01G378000	2	CBS domain containing protein
TraesCS7A01G010300	2	inter-alpha-trypsin inhibitor heavy chain-like protein
TraesCS7A01G077000	2	SAUR-like auxin-responsive protein family
TraesCS7A01G096800	2	Protein kinase
TraesCS7A01G145900	2	Ankyrin repeat-containing protein, putative
TraesCS7A01G198900	2	Pathogenesis-related protein 1
TraesCS7A01G204200	2	Sn1-specific diacylglycerol lipase alpha
TraesCS7A01G205700	2	3-ketoacyl-CoA synthase
TraesCS7A01G225100	2	Galactan beta-1,4-galactosyltransferase GALS1
TraesCS7A01G233500	2	Isoflavone reductase
TraesCS7A01G243400	2	Fasciclin-like arabinogalactan protein
TraesCS7A01G257000	2	VWA domain containing protein
TraesCS7A01G313400LC	2	Pre-mRNA-splicing factor 3
TraesCS7A01G355800	2	Dentin sialophosphoprotein-like
TraesCS7A01G385600	2	Beta-hexosaminidase
TraesCS7A01G398200	2	RNA-binding family protein, putative
TraesCS7A01G426900	2	Xyloglucan endotransglucosylase/hydrolase
TraesCS7A01G427000	2	Xyloglucan endotransglucosylase/hydrolase
TraesCS7A01G427500	2	Inositol polyphosphate multikinase
TraesCS7A01G427600	2	Xyloglucan endotransglucosylase/hydrolase
TraesCS7A01G453100	2	transmembrane protein, putative (Protein of unknown function, DUF642)
TraesCS7B01G003200	2	Kinase family protein
TraesCS7B01G008400	2	F-box protein
TraesCS7B01G115300	2	Gibberellin-regulated family protein
TraesCS7B01G142200	2	Squamosa promoter-binding protein, putative
TraesCS7B01G148100	2	Fasciclin-like arabinogalactan protein
TraesCS7B01G181800	2	ABC transporter ATP-binding protein ARB1
TraesCS7B01G194500	2	Galactan beta-1,4-galactosyltransferase GALS1
TraesCS7B01G195300	2	Transmembrane protein, putative
TraesCS7B01G207400	2	Ferredoxin-like protein
TraesCS7B01G256500	2	Argonaute family protein
TraesCS7B01G260600	2	Receptor-like kinase
TraesCS7B01G271900	2	Dentin sialophosphoprotein-like
TraesCS7B01G304800	2	Protein IQ-DOMAIN 1
TraesCS7B01G309900	2	Mitogen-activated protein kinase
TraesCS7B01G326900	2	Xyloglucan endotransglucosylase/hydrolase
TraesCS7B01G327000	2	Xyloglucan endotransglucosylase/hydrolase
TraesCS7B01G327200	2	Xyloglucan endotransglucosylase/hydrolase
TraesCS7B01G327700	2	Xyloglucan endotransglucosylase/hydrolase
TraesCS7B01G359700	2	L-ascorbate oxidase
TraesCS7B01G364900	2	Patatin
TraesCS7B01G455000	2	Cytokinin oxidase/dehydrogenase
TraesCS7D01G010200	2	Zinc finger (C3HC4-type RING finger) family protein
TraesCS7D01G033000LC	2	Thiol protease SEN102
TraesCS7D01G072600	2	SAUR-like auxin-responsive protein family
TraesCS7D01G079000	2	Homeobox leucine zipper protein
TraesCS7D01G135100LC	2	Glutathione S-transferase T3
TraesCS7D01G180600	2	Protein EXORDIUM-like 1
TraesCS7D01G201400	2	Pathogenesis-related protein 1
TraesCS7D01G210500	2	Gibberellin-regulated family protein
TraesCS7D01G230100	2	Transmembrane protein, putative
TraesCS7D01G270700	2	NC domain-containing protein
TraesCS7D01G281700	2	Mediator of rna polymerase ii transcription subunit 15a
TraesCS7D01G290800	2	ABC transporter ATP-binding protein ARB1
TraesCS7D01G312900LC	2	Myosin heavy chain-like protein
TraesCS7D01G351700	2	Argonaute family protein
TraesCS7D01G419900	2	Xyloglucan endotransglucosylase/hydrolase
TraesCS7D01G433100LC	2	3-ketoacyl-CoA synthase
TraesCS7D01G436100	2	Translation machinery-associated protein 7
TraesCS7D01G442500	2	transmembrane protein, putative (Protein of unknown function, DUF642)
TraesCS7D01G506500	2	Rotundifolia-like protein
TraesCS7D01G546100	2	Disease resistance protein (NBS-LRR class) family
TraesCSU01G041900LC	2	Glucose-6-phosphate 1-dehydrogenase
TraesCSU01G049400	2	Metallothionein
TraesCSU01G068700	2	E3 ubiquitin-protein ligase family
TraesCSU01G078600	2	Hydroxycinnamoyl-CoA shikimate/quinate hydroxycinnamoyltransferase
TraesCSU01G092000LC	2	Pentatricopeptide repeat-containing protein, mitochondrial
TraesCSU01G175000	2	Xyloglucan endotransglucosylase/hydrolase
TraesCSU01G241100	2	Sulfotransferase
TraesCSU01G361500LC	2	1-aminocyclopropane-1-carboxylate oxidase-2-like protein
TraesCSU01G554300LC	2	Sulfotransferase
TraesCSU01G664500LC	2	Caffeic acid-O-methyltransferase
TraesCS1A01G027300	2	Cysteine proteinase
TraesCS1A01G045700	2	Glutathione S-transferase
TraesCS1A01G113100	2	Arabinogalactan peptide-like protein
TraesCS1A01G114700	2	Leucine-rich repeat receptor-like protein kinase family
TraesCS1A01G119600	2	Leucine-rich repeat family protein
TraesCS1A01G212400	2	Expansin protein
TraesCS1A01G212600	2	Expansin protein
TraesCS1A01G214600	2	10 kDa chaperonin
TraesCS1A01G221600	2	GATA transcription factor
TraesCS1A01G236900	2	Kinase family protein
TraesCS1A01G241900	2	UDP-sulfoquinovose synthase
TraesCS1A01G243200	2	RING/U-box superfamily protein, putative
TraesCS1A01G270000	2	Benzyl alcohol O-benzoyltransferase
TraesCS1A01G275700	2	E3 ubiquitin-protein ligase
TraesCS1A01G292200	2	Calcium-dependent protein kinase
TraesCS1A01G352100	2	Heavy metal transport/detoxification superfamily protein
TraesCS1A01G368000	2	Histone H2B
TraesCS1A01G403800	2	Chlorophyll a-b binding protein, chloroplastic
TraesCS1A01G424300	2	Protein ABIL1
TraesCS1A01G522500LC	2	Chlorophyll a-b binding protein, chloroplastic
TraesCS1B01G032700LC	2	lipid phosphate phosphatase 3
TraesCS1B01G033900	2	Chymotrypsin inhibitor
TraesCS1B01G034000	2	Chymotrypsin inhibitor
TraesCS1B01G037100	2	NAD(P)-binding rossmann-fold protein
TraesCS1B01G134200	2	carboxyl-terminal peptidase, putative (DUF239)
TraesCS1B01G134600	2	Leucine-rich repeat receptor-like protein kinase family
TraesCS1B01G139000	2	Leucine-rich repeat-containing protein
TraesCS1B01G143500	2	Leucine-rich repeat protein kinase family protein
TraesCS1B01G192300	2	Kinase family protein
TraesCS1B01G204100	2	Monocopper oxidase-like protein SKU5
TraesCS1B01G217700	2	Glutathione S-transferase
TraesCS1B01G226000	2	Expansin protein
TraesCS1B01G228500	2	10 kDa chaperonin
TraesCS1B01G234800	2	GATA transcription factor
TraesCS1B01G246900	2	Kinase family protein
TraesCS1B01G255700	2	membrane-associated kinase regulator
TraesCS1B01G277000	2	Phospholipase A1
TraesCS1B01G311900	2	Transposon protein CACTA, En/Spm sub-class
TraesCS1B01G371000	2	Heavy metal transport/detoxification superfamily protein
TraesCS1B01G378300	2	Histone H2B
TraesCS1B01G462300	2	TPR repeat-containing thioredoxin TTL1
TraesCS1B01G781300LC	2	cleavage and polyadenylation specificity factor 73 kDa subunit-II
TraesCS1D01G008000	2	Pm3-like disease resistance protein
TraesCS1D01G027300	2	Chymotrypsin inhibitor
TraesCS1D01G027400	2	Chymotrypsin inhibitor
TraesCS1D01G031900	2	Laccase
TraesCS1D01G055200	2	Kinesin-like protein
TraesCS1D01G058300	2	Glutamyl-tRNA reductase
TraesCS1D01G092700	2	Endo-1,31,4-beta-D-glucanase
TraesCS1D01G111600	2	Fasciclin-like arabinogalactan protein
TraesCS1D01G115500	2	carboxyl-terminal peptidase, putative (DUF239)
TraesCS1D01G116000	2	Leucine-rich repeat receptor-like protein kinase family
TraesCS1D01G148900	2	3-ketoacyl-CoA synthase
TraesCS1D01G162800	2	Monocopper oxidase-like protein SKU5
TraesCS1D01G194300	2	Kinase family protein
TraesCS1D01G223200	2	GATA transcription factor
TraesCS1D01G235500	2	Kinase family protein
TraesCS1D01G255100	2	1-deoxy-D-xylulose-5-phosphate synthase
TraesCS1D01G266200	2	Phospholipase A1
TraesCS1D01G373900	2	Histone H2B
TraesCS1D01G433300	2	Protein ABIL1
TraesCS2A01G006800	2	Disease resistance protein (NBS-LRR class) family
TraesCS2A01G097600	2	Peptidyl-prolyl cis-trans isomerase
TraesCS2A01G153000	2	Pectin acetylesterase
TraesCS2A01G184700	2	carboxyl-terminal peptidase, putative (DUF239)
TraesCS2A01G198000	2	Blue copper protein
TraesCS2A01G224600	2	L-ascorbate oxidase-like protein
TraesCS2A01G330200	2	Glycerophosphodiester phosphodiesterase
TraesCS2A01G359300	2	Leucine-rich repeat protein kinase family protein
TraesCS2A01G500500	2	RING/U-box superfamily protein
TraesCS2A01G555300	2	Thioredoxin
TraesCS2A01G562500	2	Importin beta 1
TraesCS2A01G658000LC	2	Transposase
TraesCS2A01G675100LC	2	Glycine rich protein
TraesCS2A01G679100LC	2	RING/U-box superfamily protein
TraesCS2B01G015600	2	Terpene synthase
TraesCS2B01G050300	2	Stress responsive A/B barrel domain protein
TraesCS2B01G066000	2	2-oxoglutarate (2OG) and Fe(II)-dependent oxygenase superfamily protein, putative
TraesCS2B01G104800	2	TPX2 (Targeting protein for Xklp2) family protein, putative
TraesCS2B01G119300	2	Pro-resilin, putative
TraesCS2B01G140800	2	transmembrane protein, putative (DUF594)
TraesCS2B01G152600	2	Aspartic proteinase nepenthesin-1
TraesCS2B01G178100	2	Pectin acetylesterase
TraesCS2B01G207200	2	Thaumatin
TraesCS2B01G219300	2	BES1/BZR1 homolog 1
TraesCS2B01G222700	2	carboxyl-terminal peptidase, putative (DUF239)
TraesCS2B01G226900	2	Leucine-rich repeat receptor-like protein kinase family protein
TraesCS2B01G276700LC	2	tRNA (guanine(26)-N(2))-dimethyltransferase
TraesCS2B01G284500	2	NBS-LRR disease resistance protein
TraesCS2B01G287500	2	Glycogen synthase
TraesCS2B01G309600	2	Serine/threonine-protein phosphatase
TraesCS2B01G352000	2	Glycerophosphodiester phosphodiesterase
TraesCS2B01G370200	2	Cytochrome b561 and DOMON domain-containing protein
TraesCS2B01G390000	2	Beta-expansin
TraesCS2B01G399600	2	Protodermal factor 1
TraesCS2B01G418400	2	S-adenosyl-L-methionine-dependent methyltransferases superfamily protein
TraesCS2B01G468400	2	WEB family protein, chloroplastic
TraesCS2B01G484900	2	Leucine-rich repeat protein kinase family protein
TraesCS2B01G501000	2	Non-specific lipid-transfer protein
TraesCS2B01G535800	2	Nuclease S1
TraesCS2B01G546700	2	Protease inhibitor/seed storage/lipid transfer protein
TraesCS2B01G624400	2	Glycosyltransferase
TraesCS2D01G006900	2	Cytochrome P450
TraesCS2D01G007000	2	Terpene synthase
TraesCS2D01G063900	2	Aquaporin
TraesCS2D01G069300	2	Lactoylglutathione lyase
TraesCS2D01G087000	2	TPX2 (Targeting protein for Xklp2) family protein
TraesCS2D01G158400	2	Pectin acetylesterase
TraesCS2D01G188700	2	Pathogenesis-related thaumatin-like protein
TraesCS2D01G201200LC	2	GTPase Der
TraesCS2D01G207200	2	Leucine-rich repeat receptor-like protein kinase family protein
TraesCS2D01G215400	2	Mammalian uncoordinated homology 13, domain 2
TraesCS2D01G230800	2	L-ascorbate oxidase-like protein
TraesCS2D01G285600	2	Carboxypeptidase
TraesCS2D01G332500	2	Glycerophosphodiester phosphodiesterase
TraesCS2D01G368700	2	Thioredoxin
TraesCS2D01G390600	2	responsive to abscisic acid 28
TraesCS2D01G442600	2	DNA helicase INO80-like protein
TraesCS2D01G500700	2	Phospho-N-acetylmuramoyl-pentapeptide-transferase
TraesCS2D01G526500	2	Zinc finger C-x8-C-x5-C-x3-H type family protein
TraesCS2D01G548900	2	Auxin response factor
TraesCS3A01G046300	2	Trypsin inhibitor
TraesCS3A01G141500	2	Trichome birefringence-like protein
TraesCS3A01G154600	2	Rac-like GTP-binding protein
TraesCS3A01G168200	2	Glucan endo-1,3-beta-glucosidase
TraesCS3A01G191400	2	50S ribosomal 5, chloroplastic
TraesCS3A01G196300	2	Fimbrin-2
TraesCS3A01G199800	2	Mitochondrial carrier protein, expressed
TraesCS3A01G255500	2	AWPM-19-like membrane family protein
TraesCS3A01G272200	2	50S ribosomal protein L13
TraesCS3A01G293700	2	Basic-leucine zipper (BZIP) transcription factor family protein, putative
TraesCS3A01G353600	2	Cytosine-specific methyltransferase
TraesCS3A01G389600	2	RNA binding protein, putative
TraesCS3A01G398200	2	Ribonuclease
TraesCS3A01G419700	2	Protease inhibitor/seed storage/lipid transfer protein family protein
TraesCS3A01G447500	2	Beta-glucosidase, putative
TraesCS3A01G473900	2	RNA binding protein
TraesCS3A01G478100	2	Glycerol-3-phosphate dehydrogenase [NAD(+)]
TraesCS3A01G633600LC	2	ubiquitin-specific protease 13
TraesCS3B01G036900	2	Wound-induced protease inhibitor
TraesCS3B01G037100	2	Trypsin inhibitor
TraesCS3B01G095400	2	Dirigent protein
TraesCS3B01G102900	2	AT2G31890-like protein
TraesCS3B01G109300	2	rapid alkalinization factor 1
TraesCS3B01G163300	2	GDSL esterase/lipase
TraesCS3B01G221700LC	2	Elongation factor Tu
TraesCS3B01G231700	2	Mitochondrial carrier protein, expressed
TraesCS3B01G272700	2	Fasciclin-like arabinogalactan protein
TraesCS3B01G281600	2	basic helix-loop-helix (bHLH) DNA-binding superfamily protein
TraesCS3B01G288000	2	AWPM-19-like membrane family protein
TraesCS3B01G337100	2	Cellulose synthase
TraesCS3B01G364600	2	Ubiquitin-associated domain-containing family protein
TraesCS3B01G386300	2	Regulating synaptic membrane exocytosis protein 2
TraesCS3B01G413800	2	Kinase family protein
TraesCS3B01G414100	2	Pectinesterase inhibitor, putative
TraesCS3B01G430200	2	Ribonuclease
TraesCS3B01G430900	2	Calcium sensing receptor, chloroplastic
TraesCS3B01G439800	2	S-adenosyl-L-methionine-dependent methyltransferases superfamily protein
TraesCS3B01G455100	2	Protease inhibitor/seed storage/lipid transfer protein family protein
TraesCS3B01G458600	2	Trypsin-like cysteine/serine peptidase domain-containing protein
TraesCS3B01G483500	2	Beta-glucosidase, putative
TraesCS3B01G503200LC	2	Transcription factor, TCP
TraesCS3B01G545900	2	Glucuronoxylan 4-O-methyltransferase
TraesCS3D01G185100	2	Peroxidase
TraesCS3D01G204800	2	Mitochondrial carrier protein, expressed
TraesCS3D01G236700	2	Protein trichome birefringence
TraesCS3D01G247300	2	IQ domain-containing protein
TraesCS3D01G252700	2	basic helix-loop-helix (bHLH) DNA-binding superfamily protein
TraesCS3D01G256300	2	AWPM-19-like membrane family protein
TraesCS3D01G284000	2	Hexosyltransferase
TraesCS3D01G302300	2	Cellulose synthase
TraesCS3D01G316900LC	2	Nucleoside triphosphatase I
TraesCS3D01G322500	2	DNA-3-methyladenine glycosylase
TraesCS3D01G378900	2	Adenine nucleotide alpha hydrolases-like superfamily protein
TraesCS3D01G384600LC	2	Transcription factor, TCP
TraesCS3D01G415300	2	Protease inhibitor/seed storage/lipid transfer protein family protein
TraesCS3D01G464800	2	Sulfotransferase
TraesCS4A01G002300	2	Aspartic proteinase nepenthesin-1
TraesCS4A01G055800	2	SNAP25 homologous protein SNAP33
TraesCS4A01G067900	2	Glucan endo-1,3-beta-glucosidase, putative
TraesCS4A01G080700	2	HVA22-like protein
TraesCS4A01G094500	2	Tropinone reductase-like protein
TraesCS4A01G101700	2	Plant protein 1589 of Uncharacterized protein function
TraesCS4A01G109700	2	Trichome birefringence-like protein
TraesCS4A01G127200	2	Receptor protein kinase, putative
TraesCS4A01G160800	2	2,3-bisphosphoglycerate-dependent phosphoglycerate mutase
TraesCS4A01G182700	2	Omega-3 fatty acid desaturase
TraesCS4A01G194400	2	Non-specific lipid-transfer protein
TraesCS4A01G218300	2	Short-chain dehydrogenase/reductase family protein
TraesCS4A01G226500	2	DNA polymerase III subunit
TraesCS4A01G228100	2	PCTP-like protein
TraesCS4A01G272100	2	30S ribosomal protein S13, putative, expressed
TraesCS4A01G293500	2	Glucan endo-1,3-beta-glucosidase
TraesCS4A01G318800	2	carbohydrate esterase, putative (DUF303)
TraesCS4A01G400600	2	Purple acid phosphatase
TraesCS4A01G484700	2	inter-alpha-trypsin inhibitor heavy chain-like protein
TraesCS4A01G551600LC	2	Translation initiation factor IF-2
TraesCS4B01G020100	2	Glucan endo-1,3-beta-glucosidase
TraesCS4B01G032300	2	DUF538 family protein, putative (Protein of unknown function, DUF538)
TraesCS4B01G088100	2	PCTP-like protein
TraesCS4B01G090000	2	DNA polymerase III subunit
TraesCS4B01G127100	2	Beta xylosidase
TraesCS4B01G140200	2	Ribulose bisphosphate carboxylase/oxygenase activase
TraesCS4B01G169600	2	Transcription factor
TraesCS4B01G171300	2	Receptor-like kinase
TraesCS4B01G177400	2	Leucine-rich repeat receptor-like protein kinase
TraesCS4B01G223300	2	HVA22-like protein
TraesCS4B01G225100	2	Glucan endo-1,3-beta-glucosidase, putative
TraesCS4B01G240500	2	calcium/calcium/calmodulin-dependent Serine/Threonine-kinase
TraesCS4B01G252100	2	Beta-xylosidase, putative
TraesCS4B01G276800	2	Kinase interacting (KIP1-like) family protein, putative
TraesCS4B01G287600	2	Homeobox protein, putative
TraesCS4B01G302800	2	Aspartic proteinase nepenthesin-1
TraesCS4B01G305800	2	1,4-dihydroxy-2-naphthoate polyprenyltransferase
TraesCS4B01G330400	2	ATP phosphoribosyltransferase
TraesCS4B01G330800	2	Glutathione S-transferase
TraesCS4B01G330900	2	Glutathione S-transferase
TraesCS4B01G331000	2	Glutathione S-transferase
TraesCS4B01G340000	2	Sugar transporter protein
TraesCS4B01G348600	2	Purple acid phosphatase
TraesCS4B01G374400	2	GATA transcription factor
TraesCS4B01G384300	2	Glycosyltransferase
TraesCS4D01G061800	2	4-hydroxy-3-methylbut-2-enyl diphosphate reductase
TraesCS4D01G082200	2	Protein MIZU-KUSSEI 1
TraesCS4D01G085200	2	PCTP-like protein
TraesCS4D01G086000	2	DNA polymerase III subunit
TraesCS4D01G092400	2	Dirigent protein
TraesCS4D01G173500	2	Ribose import ATP-binding protein RbsA
TraesCS4D01G179100	2	Receptor protein kinase, putative
TraesCS4D01G203800	2	Plant protein 1589 of Uncharacterized protein function
TraesCS4D01G223600	2	HVA22-like protein
TraesCS4D01G225700	2	Glucan endo-1,3-beta-glucosidase, putative
TraesCS4D01G277300	2	3-ketoacyl-CoA synthase
TraesCS4D01G286400	2	Homeobox protein, putative
TraesCS4D01G301300	2	Aspartic proteinase nepenthesin-1
TraesCS4D01G327700	2	Glutathione S-transferase
TraesCS4D01G327800	2	Glutathione S-transferase
TraesCS4D01G327900	2	Glutathione S-transferase
TraesCS4D01G362800	2	GATA transcription factor
TraesCS5A01G005300	2	Receptor-like protein kinase
TraesCS5A01G058700	2	Auxin-responsive protein
TraesCS5A01G089400	2	Lysine/histidine transporter
TraesCS5A01G127700	2	Rho GTPase-activating protein
TraesCS5A01G130100	2	Stress responsive A/B barrel domain family protein
TraesCS5A01G138700	2	Cysteine proteinase
TraesCS5A01G143300	2	BZIP transcription factor
TraesCS5A01G167900	2	Fasciclin-like arabinogalactan-protein-like
TraesCS5A01G189100	2	Tetratricopeptide repeat protein 1
TraesCS5A01G195500	2	3-ketoacyl-CoA synthase
TraesCS5A01G200500	2	Cyclin-like protein
TraesCS5A01G206800	2	Small heat shock protein
TraesCS5A01G212500	2	10 kDa chaperonin
TraesCS5A01G215100	2	Guanine nucleotide-binding protein subunit gamma 3
TraesCS5A01G221900	2	Eukaryotic aspartyl protease family protein
TraesCS5A01G226900	2	S-adenosyl-L-methionine-dependent methyltransferases superfamily protein
TraesCS5A01G388900	2	Beta-glucosidase
TraesCS5A01G395300	2	Cyclic nucleotide-gated channel
TraesCS5A01G412700	2	Arginine--tRNA ligase
TraesCS5A01G454200	2	Chlorophyll a-b binding protein, chloroplastic
TraesCS5A01G454300	2	Chlorophyll a-b binding protein, chloroplastic
TraesCS5A01G462100	2	Histone H2A
TraesCS5A01G468600	2	50S ribosomal protein L17
TraesCS5A01G484900	2	Late embryogenesis abundant (LEA) hydroxyproline-rich glycoprotein family
TraesCS5A01G502300	2	Glutathione S-transferase
TraesCS5A01G502400	2	Glutathione S-transferase
TraesCS5A01G506900	2	Dirigent protein
TraesCS5A01G521700	2	Protein kinase
TraesCS5A01G533300	2	basic helix-loop-helix (bHLH) DNA-binding superfamily protein
TraesCS5A01G535600	2	Cortical cell-delineating protein
TraesCS5A01G558200	2	Trihelix transcription factor GT-2
TraesCS5A01G671500LC	2	Glutathione S-transferase
TraesCS5B01G007100	2	Cytochrome P450
TraesCS5B01G058800	2	Auxin-responsive protein
TraesCS5B01G078200	2	Cyclin
TraesCS5B01G088200	2	Pathogenesis-related thaumatin-like protein
TraesCS5B01G107400	2	LIM domain protein
TraesCS5B01G129900	2	Stress responsive A/B barrel domain family protein
TraesCS5B01G138300	2	Cysteine proteinase
TraesCS5B01G142200	2	BZIP transcription factor
TraesCS5B01G176000	2	Zinc finger, RING-type
TraesCS5B01G184300	2	Desaturase
TraesCS5B01G194600	2	Tetratricopeptide repeat protein 1
TraesCS5B01G199100	2	Cyclin-like protein
TraesCS5B01G205200	2	Small heat shock protein
TraesCS5B01G205300	2	Heat shock protein
TraesCS5B01G210600	2	Transmembrane protein 87A
TraesCS5B01G219300	2	Transcription factor, putative
TraesCS5B01G220700	2	Eukaryotic aspartyl protease family protein
TraesCS5B01G235500	2	Remorin
TraesCS5B01G280000	2	Fasciclin-like arabinogalactan-protein-like
TraesCS5B01G322600	2	carbohydrate esterase, putative (DUF303)
TraesCS5B01G381900	2	Auxin-responsive protein
TraesCS5B01G388800	2	HXXXD-type acyl-transferase family protein, putative
TraesCS5B01G416300	2	transmembrane protein, putative (DUF1068)
TraesCS5B01G466200	2	carboxyl-terminal peptidase, putative (DUF239)
TraesCS5B01G503800	2	50S ribosomal protein L18
TraesCS5B01G516100	2	Actin
TraesCS5B01G560600	2	carbohydrate esterase, putative (DUF303)
TraesCS5B01G563800LC	2	calmodulin-domain protein kinase cdpk isoform 2
TraesCS5D01G007200	2	Receptor-like protein kinase
TraesCS5D01G033700	2	YABBY transcription factor
TraesCS5D01G047100	2	Glucan endo-1,3-beta-glucosidase, putative
TraesCS5D01G053200	2	Pectinesterase
TraesCS5D01G054200	2	Glutaredoxin family protein
TraesCS5D01G061300	2	metal tolerance protein A2
TraesCS5D01G066000	2	Inter-alpha-trypsin inhibitor heavy chain, putative
TraesCS5D01G078000LC	2	S-locus lectin protein kinase family protein
TraesCS5D01G094400	2	Pathogenesis-related thaumatin-like protein
TraesCS5D01G101500	2	Lysine/histidine transporter
TraesCS5D01G148700	2	BZIP transcription factor
TraesCS5D01G152400	2	Cysteine proteinase
TraesCS5D01G182800	2	Zinc finger, RING-type
TraesCS5D01G191300	2	Desaturase
TraesCS5D01G198700	2	Oxygen-dependent choline dehydrogenase
TraesCS5D01G206200	2	Cyclin-like protein
TraesCS5D01G213000	2	Small heat shock protein
TraesCS5D01G213100	2	Heat shock protein
TraesCS5D01G216900	2	Guanine nucleotide-binding protein subunit gamma 3
TraesCS5D01G228200	2	Transcription factor, putative
TraesCS5D01G229700	2	Eukaryotic aspartyl protease family protein
TraesCS5D01G234300	2	S-adenosyl-L-methionine-dependent methyltransferases superfamily protein
TraesCS5D01G300100	2	basic helix-loop-helix (bHLH) DNA-binding superfamily protein
TraesCS5D01G310500	2	NADP-dependent alkenal double bond reductase
TraesCS5D01G388200	2	Auxin-responsive protein
TraesCS5D01G392000	2	Auxin-responsive protein
TraesCS5D01G464700	2	Chlorophyll a-b binding protein, chloroplastic
TraesCS5D01G469800	2	imidazolonepropionase (Protein of unknown function, DUF642)
TraesCS5D01G516200	2	Actin
TraesCS5D01G552000	2	Beta-fructofuranosidase, insoluble protein
TraesCS5D01G569600	2	carbohydrate esterase, putative (DUF303)
TraesCS6A01G023300	2	Acid beta-fructofuranosidase
TraesCS6A01G091300	2	Transmembrane protein, putative
TraesCS6A01G138000	2	Peroxidase
TraesCS6A01G179800	2	Carboxypeptidase
TraesCS6A01G235800	2	Expansin protein
TraesCS6A01G249300	2	Expansin protein
TraesCS6A01G297800	2	Allergen, putative
TraesCS6A01G306200	2	Transcription factor protein
TraesCS6A01G307700	2	Geranylgeranyl reductase
TraesCS6A01G308600	2	Auxin efflux carrier component
TraesCS6A01G318400	2	S-adenosyl-L-methionine-dependent methyltransferases superfamily protein
TraesCS6A01G372600	2	Phosphate regulon sensor protein PhoR
TraesCS6A01G415500	2	3-ketoacyl-CoA synthase
TraesCS6A01G417500LC	2	Proline--tRNA ligase
TraesCS6A01G417600LC	2	Chaperone DnaJ-domain superfamily protein
TraesCS6B01G029000	2	S-adenosyl-L-methionine-dependent methyltransferases superfamily protein
TraesCS6B01G141300	2	Auxin response factor
TraesCS6B01G166200	2	Peroxidase
TraesCS6B01G252900	2	Leucine-rich repeat protein kinase family protein
TraesCS6B01G269400	2	S-adenosyl-L-methionine-dependent methyltransferases superfamily protein
TraesCS6B01G334600	2	Transcription factor protein
TraesCS6B01G347500	2	EPIDERMAL PATTERNING FACTOR-like protein
TraesCS6B01G419000	2	Cytosine-specific methyltransferase
TraesCS6B01G427200	2	GDSL esterase/lipase
TraesCS6B01G450500	2	50S ribosomal protein L9
TraesCS6B01G473900	2	3-ketoacyl-CoA synthase
TraesCS6D01G002800	2	GDSL esterase/lipase
TraesCS6D01G008900	2	GDSL esterase/lipase
TraesCS6D01G009000	2	Red chlorophyll catabolite reductase
TraesCS6D01G080200	2	Transmembrane protein, putative
TraesCS6D01G121400	2	Arabinose 5-phosphate isomerase, putative
TraesCS6D01G127100	2	Peroxidase
TraesCS6D01G165200	2	Carboxypeptidase
TraesCS6D01G196100	2	Oxygen-dependent coproporphyrinogen-III oxidase
TraesCS6D01G212200	2	Phenylalanine ammonia-lyase
TraesCS6D01G245300	2	Growth-regulating factor
TraesCS6D01G273900	2	Protein curvature thylakoid chloroplastic-like
TraesCS6D01G283000	2	Glycine rich protein
TraesCS6D01G285300	2	Transcription factor protein
TraesCS6D01G294900	2	Basic helix-loop-helix transcription factor
TraesCS6D01G296700	2	Lipid transfer protein
TraesCS6D01G335500	2	BHLH transcription factor
TraesCS6D01G372000	2	GDSL esterase/lipase
TraesCS6D01G392100	2	Xyloglucan endotransglucosylase/hydrolase
TraesCS6D01G410400LC	2	DNA-directed RNA polymerase subunit
TraesCS6D01G484000LC	2	GDSL esterase/lipase
TraesCS6D01G515600LC	2	3-ketoacyl-CoA synthase
TraesCS7A01G010300	2	inter-alpha-trypsin inhibitor heavy chain-like protein
TraesCS7A01G010400	2	Protein TolB
TraesCS7A01G077400	2	Ribosome-binding factor A
TraesCS7A01G083800	2	Homeobox leucine zipper protein
TraesCS7A01G101900	2	Purple acid phosphatase
TraesCS7A01G205700	2	3-ketoacyl-CoA synthase
TraesCS7A01G206700	2	Protein curvature thylakoid chloroplastic-like
TraesCS7A01G208100	2	Gibberellin-regulated family protein
TraesCS7A01G216200	2	Protein kinase
TraesCS7A01G225100	2	Galactan beta-1,4-galactosyltransferase GALS1
TraesCS7A01G231200LC	2	Protease inhibitor/seed storage/lipid transfer family protein
TraesCS7A01G236800	2	Microtubule-associated protein TORTIFOLIA1
TraesCS7A01G238400	2	Chlorophyll a-b binding protein, chloroplastic
TraesCS7A01G243400	2	Fasciclin-like arabinogalactan protein
TraesCS7A01G244600	2	Leucine-rich repeat receptor-like protein kinase family
TraesCS7A01G270500	2	NC domain-containing protein
TraesCS7A01G273600	2	DUF630 family protein, putative (DUF630 and DUF632)
TraesCS7A01G305000	2	Chaperone protein dnaJ, putative
TraesCS7A01G307000	2	DAG protein, chloroplastic
TraesCS7A01G316000	2	Receptor-like protein kinase
TraesCS7A01G329300	2	High mobility group family
TraesCS7A01G355800	2	Dentin sialophosphoprotein-like
TraesCS7A01G371200	2	Argonaute family protein
TraesCS7A01G409800	2	ATP-citrate synthase, putative
TraesCS7A01G426100	2	Xyloglucan endotransglucosylase/hydrolase
TraesCS7A01G426600	2	Xyloglucan endotransglucosylase/hydrolase
TraesCS7A01G426700	2	Xyloglucan endotransglucosylase/hydrolase
TraesCS7A01G453000	2	Peroxidase
TraesCS7A01G516300	2	Rotundifolia-like protein
TraesCS7A01G605800LC	2	RNA-binding (RRM/RBD/RNP motifs) family protein
TraesCS7A01G605900LC	2	Xyloglucan endotransglucosylase/hydrolase
TraesCS7B01G061600	2	Pectinesterase
TraesCS7B01G074100LC	2	Transposase
TraesCS7B01G084300	2	Protein EXORDIUM-like 1
TraesCS7B01G103400	2	Chlorophyll a-b binding protein, chloroplastic
TraesCS7B01G115300	2	Gibberellin-regulated family protein
TraesCS7B01G118600	2	Subtilisin-like protease
TraesCS7B01G132600	2	carboxyl-terminal peptidase, putative (DUF239)
TraesCS7B01G146800	2	Leucine-rich repeat receptor-like protein kinase family
TraesCS7B01G168100	2	Rhomboid-like protein
TraesCS7B01G168500	2	NC domain-containing protein
TraesCS7B01G190100	2	RNA recognition motif-containing family protein
TraesCS7B01G194500	2	Galactan beta-1,4-galactosyltransferase GALS1
TraesCS7B01G195300	2	Transmembrane protein, putative
TraesCS7B01G207400	2	Ferredoxin-like protein
TraesCS7B01G256500	2	Argonaute family protein
TraesCS7B01G260600	2	Receptor-like kinase
TraesCS7B01G304800	2	Protein IQ-DOMAIN 1
TraesCS7B01G309200	2	ATP-citrate synthase, putative
TraesCS7B01G327000	2	Xyloglucan endotransglucosylase/hydrolase
TraesCS7B01G353200	2	Peroxidase
TraesCS7B01G359700	2	L-ascorbate oxidase
TraesCS7B01G364900	2	Patatin
TraesCS7B01G394300	2	Syntaxin
TraesCS7B01G443200	2	UPF0047 protein YjbQ
TraesCS7B01G455000	2	Cytokinin oxidase/dehydrogenase
TraesCS7D01G022600	2	RING finger protein
TraesCS7D01G072600	2	SAUR-like auxin-responsive protein family
TraesCS7D01G079000	2	Homeobox leucine zipper protein
TraesCS7D01G095900	2	Purple acid phosphatase
TraesCS7D01G210500	2	Gibberellin-regulated family protein
TraesCS7D01G230100	2	Transmembrane protein, putative
TraesCS7D01G270700	2	NC domain-containing protein
TraesCS7D01G273400	2	SAUR-like auxin-responsive protein family, putative
TraesCS7D01G330100	2	GDSL esterase/lipase
TraesCS7D01G351700	2	Argonaute family protein
TraesCS7D01G360100	2	Xyloglucan endotransglucosylase/hydrolase
TraesCS7D01G417400	2	Peroxidase
TraesCS7D01G418700	2	Xyloglucan endotransglucosylase/hydrolase
TraesCS7D01G419100	2	Xyloglucan endotransglucosylase/hydrolase
TraesCS7D01G419900	2	Xyloglucan endotransglucosylase/hydrolase
TraesCS7D01G439900	2	50S ribosomal protein L24
TraesCS7D01G477300	2	Histone H2B
TraesCS7D01G506500	2	Rotundifolia-like protein
TraesCSU01G011100	2	disease resistance protein (TIR-NBS-LRR class) family protein
TraesCSU01G020100	2	ABC transporter G family member
TraesCSU01G060400	2	NBS-LRR-like resistance protein
TraesCSU01G078600	2	Hydroxycinnamoyl-CoA shikimate/quinate hydroxycinnamoyltransferase
TraesCSU01G092000LC	2	Pentatricopeptide repeat-containing protein, mitochondrial
TraesCSU01G156500	2	2-oxoglutarate (2OG) and Fe(II)-dependent oxygenase superfamily protein, putative
TraesCSU01G170100	2	Salicylate O-methyltransferase
TraesCSU01G207500	2	Peptide transporter
TraesCSU01G241100	2	Sulfotransferase
TraesCSU01G361500LC	2	1-aminocyclopropane-1-carboxylate oxidase-2-like protein
TraesCSU01G438200LC	2	F5O11.10, putative isoform 1
TraesCSU01G554300LC	2	Sulfotransferase
TraesCS1A01G013600	2	Defensin
TraesCS1A01G051300	2	WEB family protein, chloroplastic
TraesCS1A01G064100	2	Protein IQ-DOMAIN 1
TraesCS1A01G085300	2	Cysteine/Histidine-rich C1 domain family protein
TraesCS1A01G114000	2	Core-2/I-branching beta-1,6-N-acetylglucosaminyltransferase family protein
TraesCS1A01G114700	2	Leucine-rich repeat receptor-like protein kinase family
TraesCS1A01G124600	2	Mitochondrial carrier family
TraesCS1A01G151200	2	Tetratricopeptide repeat protein 7A
TraesCS1A01G158700	2	Coatomer subunit gamma
TraesCS1A01G182400	2	Major facilitator superfamily domain-containing protein
TraesCS1A01G221600	2	GATA transcription factor
TraesCS1A01G230300	2	Transducin/WD40 repeat-like superfamily protein
TraesCS1A01G236000	2	RNA binding protein
TraesCS1A01G236900	2	Kinase family protein
TraesCS1A01G270000	2	Benzyl alcohol O-benzoyltransferase
TraesCS1A01G301800	2	Receptor-like kinase
TraesCS1A01G306200	2	ADP-ribosylation factor
TraesCS1A01G317900	2	Peroxidase
TraesCS1A01G321900	2	1-acyl-sn-glycerol-3-phosphate acyltransferase
TraesCS1A01G331800	2	Cellulose synthase
TraesCS1A01G396700	2	Fasciclin-like arabinogalactan protein
TraesCS1A01G424300	2	Protein ABIL1
TraesCS1B01G071500	2	Kinesin-like protein
TraesCS1B01G134600	2	Leucine-rich repeat receptor-like protein kinase family
TraesCS1B01G142400	2	Mitochondrial carrier family
TraesCS1B01G143500	2	Leucine-rich repeat protein kinase family protein
TraesCS1B01G192300	2	Kinase family protein
TraesCS1B01G234800	2	GATA transcription factor
TraesCS1B01G246900	2	Kinase family protein
TraesCS1B01G254700	2	RING/U-box superfamily protein, putative
TraesCS1B01G284600	2	Protein kinase
TraesCS1B01G291500	2	Aldo-keto reductase
TraesCS1B01G311800	2	Receptor-like kinase
TraesCS1B01G320800	2	Tubulin beta chain
TraesCS1B01G336000	2	Secretory carrier-associated membrane protein
TraesCS1B01G354200	2	Kinesin-like protein
TraesCS1B01G371000	2	Heavy metal transport/detoxification superfamily protein
TraesCS1B01G386600	2	Histone H2B
TraesCS1B01G424500	2	Xyloglucan endotransglucosylase/hydrolase
TraesCS1B01G781300LC	2	cleavage and polyadenylation specificity factor 73 kDa subunit-II
TraesCS1D01G008000	2	Pm3-like disease resistance protein
TraesCS1D01G082900	2	ABC transporter B family protein
TraesCS1D01G094700	2	Glutathione S-transferase
TraesCS1D01G112400LC	2	4-hydroxy-2-oxovalerate aldolase
TraesCS1D01G115500	2	carboxyl-terminal peptidase, putative (DUF239)
TraesCS1D01G116000	2	Leucine-rich repeat receptor-like protein kinase family
TraesCS1D01G117400	2	Cellulose synthase
TraesCS1D01G127900	2	Hexosyltransferase
TraesCS1D01G141700	2	Calcium ion-binding protein
TraesCS1D01G155200	2	Homeobox leucine-zipper protein
TraesCS1D01G164100	2	Myosin heavy chain-related protein, putative
TraesCS1D01G194300	2	Kinase family protein
TraesCS1D01G223200	2	GATA transcription factor
TraesCS1D01G235500	2	Kinase family protein
TraesCS1D01G279600	2	G patch domain protein
TraesCS1D01G309200	2	Tubulin beta chain
TraesCS1D01G341200	2	GDSL esterase/lipase
TraesCS1D01G404300	2	Xyloglucan endotransglucosylase/hydrolase
TraesCS1D01G423500	2	Delta(14)-sterol reductase
TraesCS1D01G428700	2	CAS1 domain-containing protein 1
TraesCS1D01G433300	2	Protein ABIL1
TraesCS2A01G006800	2	Disease resistance protein (NBS-LRR class) family
TraesCS2A01G104100	2	Receptor-like kinase
TraesCS2A01G134000	2	Magnesium-chelatase subunit H
TraesCS2A01G141900	2	Glycoprotein membrane GPI-anchored
TraesCS2A01G184700	2	carboxyl-terminal peptidase, putative (DUF239)
TraesCS2A01G187800	2	BES1/BZR1 homolog 1
TraesCS2A01G205300	2	Late embryogenesis abundant (LEA) hydroxyproline-rich glycoprotein family
TraesCS2A01G262400	2	Blue copper protein
TraesCS2A01G268200	2	Amino acid permease
TraesCS2A01G292600	2	RAB6-interacting golgin (DUF662)
TraesCS2A01G359300	2	Leucine-rich repeat protein kinase family protein
TraesCS2A01G373000	2	Beta-expansin
TraesCS2A01G376300	2	Carboxypeptidase
TraesCS2A01G387400	2	Kinesin-like protein
TraesCS2A01G392500	2	Endo-1,4-beta-xylanase B
TraesCS2A01G405000	2	O-fucosyltransferase family protein
TraesCS2A01G431500	2	Ubiquitin-specific protease family C19-related protein
TraesCS2A01G448000	2	WEB family protein, chloroplastic
TraesCS2A01G473700	2	NBS-LRR disease resistance protein-like protein
TraesCS2A01G487500	2	Kinesin-like protein
TraesCS2A01G492300	2	IQ domain-containing protein
TraesCS2A01G500500	2	RING/U-box superfamily protein
TraesCS2A01G523300	2	Beta xylosidase
TraesCS2A01G548100LC	2	arabinogalactan protein 1
TraesCS2A01G658000LC	2	Transposase
TraesCS2B01G023400	2	Histone deacetylase complex subunit SAP30
TraesCS2B01G119300	2	Pro-resilin, putative
TraesCS2B01G119700	2	Cellulose synthase
TraesCS2B01G172100	2	Xylulose kinase
TraesCS2B01G207200	2	Thaumatin
TraesCS2B01G222700	2	carboxyl-terminal peptidase, putative (DUF239)
TraesCS2B01G226900	2	Leucine-rich repeat receptor-like protein kinase family protein
TraesCS2B01G232700	2	Late embryogenesis abundant (LEA) hydroxyproline-rich glycoprotein family
TraesCS2B01G246600LC	2	alanine-2-oxoglutarate aminotransferase 2
TraesCS2B01G250700	2	Leucine-rich repeat protein kinase family protein
TraesCS2B01G273700	2	Trafficking protein particle complex subunit
TraesCS2B01G274800	2	L-ascorbate oxidase-like protein
TraesCS2B01G276700LC	2	tRNA (guanine(26)-N(2))-dimethyltransferase
TraesCS2B01G284500	2	NBS-LRR disease resistance protein
TraesCS2B01G300000	2	Zinc finger family protein
TraesCS2B01G397500	2	Transporter-related family protein
TraesCS2B01G410700	2	Ubiquitous surface protein a2h
TraesCS2B01G457800	2	V-type proton ATPase subunit G
TraesCS2B01G468400	2	WEB family protein, chloroplastic
TraesCS2B01G483000	2	BLT14.1 protein
TraesCS2B01G578500	2	Auxin response factor
TraesCS2B01G827100LC	2	Calcium-transporting ATPase
TraesCS2D01G037200	2	ER-type Ca2+-ATPase 1
TraesCS2D01G080100	2	Arogenate dehydratase
TraesCS2D01G102100	2	Cellulose synthase
TraesCS2D01G145400	2	Glycoprotein membrane GPI-anchored
TraesCS2D01G158200	2	MYB transcription factor
TraesCS2D01G158400	2	Pectin acetylesterase
TraesCS2D01G188700	2	Pathogenesis-related thaumatin-like protein
TraesCS2D01G199900	2	BES1/BZR1 homolog 1
TraesCS2D01G201200LC	2	GTPase Der
TraesCS2D01G207200	2	Leucine-rich repeat receptor-like protein kinase family protein
TraesCS2D01G209100LC	2	Translation initiation factor IF-2
TraesCS2D01G210700	2	Late embryogenesis abundant (LEA) hydroxyproline-rich glycoprotein family
TraesCS2D01G212800	2	Brefeldin A-inhibited guanine nucleotide-exchange protein
TraesCS2D01G292900	2	Protein transport protein Sec24-like
TraesCS2D01G295700	2	Late embryogenesis abundant (LEA) hydroxyproline-rich glycoprotein family
TraesCS2D01G301200	2	Protein kinase family protein
TraesCS2D01G350200	2	Cytochrome b561 and DOMON domain-containing protein
TraesCS2D01G369200	2	Beta-expansin
TraesCS2D01G410400LC	2	Arabinogalactan-protein
TraesCS2D01G429500	2	Ubiquitin-specific protease family C19-related protein
TraesCS2D01G446900	2	WEB family protein, chloroplastic
TraesCS2D01G461100	2	Acclimation protein
TraesCS2D01G463000	2	Kelch repeat-containing protein
TraesCS2D01G479900	2	Kinesin-like protein
TraesCS2D01G525500	2	Shikimate kinase
TraesCS2D01G624800LC	2	c-Myc-binding protein
TraesCS2D01G695500LC	2	glutamate decarboxylase 4
TraesCS3A01G053800	2	Leucine-rich repeat receptor-like protein kinase
TraesCS3A01G110100	2	Protodermal factor 1
TraesCS3A01G139300	2	B-box zinc finger family protein
TraesCS3A01G157900	2	Reticulon-like protein
TraesCS3A01G168200	2	Glucan endo-1,3-beta-glucosidase
TraesCS3A01G196300	2	Fimbrin-2
TraesCS3A01G196700	2	Shikimate dehydrogenase (NADP(+))
TraesCS3A01G199800	2	Mitochondrial carrier protein, expressed
TraesCS3A01G208600	2	Beta-galactosidase
TraesCS3A01G209500	2	Myosin
TraesCS3A01G227100	2	Receptor-like protein kinase
TraesCS3A01G245000	2	Receptor kinase
TraesCS3A01G246600	2	Fasciclin-like arabinogalactan protein
TraesCS3A01G255500	2	AWPM-19-like membrane family protein
TraesCS3A01G293700	2	Basic-leucine zipper (BZIP) transcription factor family protein, putative
TraesCS3A01G328700	2	DNA-3-methyladenine glycosylase
TraesCS3A01G376300	2	Kinase
TraesCS3A01G398200	2	Ribonuclease
TraesCS3A01G423000	2	Trypsin-like cysteine/serine peptidase domain-containing protein
TraesCS3A01G478100	2	Glycerol-3-phosphate dehydrogenase [NAD(+)]
TraesCS3A01G506000	2	Myosin
TraesCS3B01G034100	2	Heavy metal transport/detoxification protein
TraesCS3B01G046100	2	Delta(7)-sterol-C5(6)-desaturase
TraesCS3B01G109300	2	rapid alkalinization factor 1
TraesCS3B01G112800	2	Transporter-related family protein
TraesCS3B01G123300	2	Receptor-like kinase
TraesCS3B01G129200	2	Protodermal factor 1
TraesCS3B01G141700	2	ABC transporter
TraesCS3B01G168100	2	SCAR family protein
TraesCS3B01G178100	2	Reticulon-like protein
TraesCS3B01G198200	2	Glucan endo-1,3-beta-glucosidase
TraesCS3B01G221700LC	2	Elongation factor Tu
TraesCS3B01G231700	2	Mitochondrial carrier protein, expressed
TraesCS3B01G235100	2	Beta-galactosidase
TraesCS3B01G242300	2	Low affinity potassium transport system protein
TraesCS3B01G254600	2	Protein ABIL1
TraesCS3B01G256700	2	Mitogen-activated protein kinase
TraesCS3B01G263600	2	Protein trichome birefringence
TraesCS3B01G265600	2	Alpha/beta hydrolase-like
TraesCS3B01G269900	2	Receptor-like protein kinase
TraesCS3B01G283600	2	DUF538 family protein, putative (Protein of unknown function, DUF538)
TraesCS3B01G309000	2	Kinesin-like protein
TraesCS3B01G324500	2	Cellulose synthase
TraesCS3B01G328400	2	BZIP transcription factor
TraesCS3B01G359100	2	DNA-3-methyladenine glycosylase
TraesCS3B01G364600	2	Ubiquitin-associated domain-containing family protein
TraesCS3B01G385200	2	Interactor of constitutive active ROPs 2, chloroplastic
TraesCS3B01G411000	2	Tubby-like F-box protein
TraesCS3B01G430200	2	Ribonuclease
TraesCS3B01G458600	2	Trypsin-like cysteine/serine peptidase domain-containing protein
TraesCS3B01G488100	2	Hydroxycinnamoyl-CoA shikimate/quinate hydroxycinnamoyltransferase
TraesCS3D01G041900	2	Delta(7)-sterol-C5(6)-desaturase
TraesCS3D01G112000	2	Protodermal factor 1
TraesCS3D01G124400	2	ABC transporter
TraesCS3D01G139600	2	B-box zinc finger family protein
TraesCS3D01G150600	2	SCAR family protein
TraesCS3D01G159100	2	Reticulon-like protein
TraesCS3D01G204800	2	Mitochondrial carrier protein, expressed
TraesCS3D01G205400	2	Carbohydrate-binding-like fold protein
TraesCS3D01G214500	2	Low affinity potassium transport system protein
TraesCS3D01G225200	2	Receptor-like protein kinase
TraesCS3D01G237100	2	CTP synthase
TraesCS3D01G247300	2	IQ domain-containing protein
TraesCS3D01G275200	2	Kinesin-like protein
TraesCS3D01G293500	2	BZIP transcription factor
TraesCS3D01G294200	2	Katanin p60 ATPase-containing subunit, putative
TraesCS3D01G302300	2	Cellulose synthase
TraesCS3D01G322500	2	DNA-3-methyladenine glycosylase
TraesCS3D01G326300	2	UDP-glycosyltransferase
TraesCS3D01G347700	2	TBC1 domain family member 8
TraesCS3D01G391900	2	Beta-glucosidase
TraesCS3D01G392200	2	Ribonuclease
TraesCS3D01G418200	2	Trypsin-like cysteine/serine peptidase domain-containing protein
TraesCS3D01G464800	2	Sulfotransferase
TraesCS3D01G464900	2	Sulfotransferase
TraesCS4A01G048700	2	QWRF motif protein (DUF566)
TraesCS4A01G061900	2	Allene oxide synthase
TraesCS4A01G064200	2	Receptor-like kinase
TraesCS4A01G067700	2	Filament-plant-like protein
TraesCS4A01G127200	2	Receptor protein kinase, putative
TraesCS4A01G135600	2	Transcription factor
TraesCS4A01G166200	2	Beta-adaptin-like protein
TraesCS4A01G226500	2	DNA polymerase III subunit
TraesCS4A01G228100	2	PCTP-like protein
TraesCS4A01G229100	2	Argos-like protein
TraesCS4A01G293500	2	Glucan endo-1,3-beta-glucosidase
TraesCS4A01G318800	2	carbohydrate esterase, putative (DUF303)
TraesCS4A01G356100	2	Actin
TraesCS4A01G358700	2	Pectin lyase-like superfamily protein
TraesCS4A01G484700	2	inter-alpha-trypsin inhibitor heavy chain-like protein
TraesCS4B01G014700	2	5-methyltetrahydropteroyltriglutamate--homocysteine methyltransferase
TraesCS4B01G041100	2	Beta-glucosidase
TraesCS4B01G047700	2	Dynamin
TraesCS4B01G066700	2	Endoglucanase
TraesCS4B01G077800	2	glutamyl-tRNA (Gln) amidotransferase subunit A (DUF620)
TraesCS4B01G088100	2	PCTP-like protein
TraesCS4B01G096000	2	Dirigent protein
TraesCS4B01G096900	2	MLO-like protein
TraesCS4B01G127100	2	Beta xylosidase
TraesCS4B01G138100	2	Kinase family protein
TraesCS4B01G144000	2	Succinate--CoA ligase [ADP-forming] subunit beta
TraesCS4B01G169600	2	Transcription factor
TraesCS4B01G173500	2	Dedicator of cytokinesis
TraesCS4B01G177400	2	Leucine-rich repeat receptor-like protein kinase
TraesCS4B01G211800	2	Receptor-like protein kinase
TraesCS4B01G230500	2	Microtubule associated protein family protein, putative, expressed
TraesCS4B01G241500	2	Receptor-like kinase
TraesCS4B01G249600	2	Leucine-rich repeat receptor protein kinase
TraesCS4B01G280900	2	Beta-galactosidase
TraesCS4B01G287600	2	Homeobox protein, putative
TraesCS4B01G340000	2	Sugar transporter protein
TraesCS4D01G013100	2	18.2 kDa class I heat shock protein
TraesCS4D01G085200	2	PCTP-like protein
TraesCS4D01G130900	2	Clathrin heavy chain
TraesCS4D01G179100	2	Receptor protein kinase, putative
TraesCS4D01G192500	2	RING/U-box superfamily protein
TraesCS4D01G203300	2	Ankyrin repeat family protein, putative, expressed
TraesCS4D01G212600	2	Receptor-like protein kinase
TraesCS4D01G241100	2	Receptor-like kinase
TraesCS4D01G286400	2	Homeobox protein, putative
TraesCS4D01G286800	2	Transcription factor protein
TraesCS4D01G327900	2	Glutathione S-transferase
TraesCS4D01G347600	2	Protein kinase
TraesCS4D01G362800	2	GATA transcription factor
TraesCS4D01G384900LC	2	5'-nucleotidase SurE
TraesCS4D01G467200LC	2	RNA-binding (RRM/RBD/RNP motifs) family protein
TraesCS5A01G084700	2	Succinate--CoA ligase [ADP-forming] subunit beta
TraesCS5A01G156400	2	Kinase-like protein
TraesCS5A01G163000	2	IQ domain-containing protein
TraesCS5A01G189100	2	Tetratricopeptide repeat protein 1
TraesCS5A01G206800	2	Small heat shock protein
TraesCS5A01G221900	2	Eukaryotic aspartyl protease family protein
TraesCS5A01G292900	2	basic helix-loop-helix (bHLH) DNA-binding superfamily protein
TraesCS5A01G369100	2	Cell surface glycoprotein 1
TraesCS5A01G374500	2	1-deoxy-D-xylulose 5-phosphate synthase 1
TraesCS5A01G407400	2	Kinesin-like protein
TraesCS5A01G457200	2	carboxyl-terminal peptidase, putative (DUF239)
TraesCS5A01G473100	2	Trichome birefringence-like protein
TraesCS5A01G484900	2	Late embryogenesis abundant (LEA) hydroxyproline-rich glycoprotein family
TraesCS5A01G485500	2	Nucleobase ascorbate transporter
TraesCS5A01G502400	2	Glutathione S-transferase
TraesCS5A01G549700	2	Homeobox leucine-zipper protein
TraesCS5B01G023700	2	Udp-glucose 4,6-dehydratase
TraesCS5B01G056500	2	metal tolerance protein A2
TraesCS5B01G058800	2	Auxin-responsive protein
TraesCS5B01G107400	2	LIM domain protein
TraesCS5B01G110500	2	Nucleolar gar2-like protein
TraesCS5B01G194600	2	Tetratricopeptide repeat protein 1
TraesCS5B01G205300	2	Heat shock protein
TraesCS5B01G210600	2	Transmembrane protein 87A
TraesCS5B01G219300	2	Transcription factor, putative
TraesCS5B01G220700	2	Eukaryotic aspartyl protease family protein
TraesCS5B01G225500	2	S-adenosyl-L-methionine-dependent methyltransferases superfamily protein
TraesCS5B01G289600	2	Genome polyprotein
TraesCS5B01G376400	2	1-deoxy-D-xylulose 5-phosphate synthase 1
TraesCS5B01G387700	2	Stem-specific protein TSJT1
TraesCS5B01G388800	2	HXXXD-type acyl-transferase family protein, putative
TraesCS5B01G494100	2	Receptor-like protein kinase
TraesCS5B01G516100	2	Actin
TraesCS5B01G525600	2	Phospholipase D
TraesCS5D01G000100	2	Microtubule-associated protein 70-2
TraesCS5D01G032700	2	Udp-glucose 4,6-dehydratase
TraesCS5D01G047100	2	Glucan endo-1,3-beta-glucosidase, putative
TraesCS5D01G069200	2	Auxin-responsive protein
TraesCS5D01G097600	2	Boron transporter
TraesCS5D01G101500	2	Lysine/histidine transporter
TraesCS5D01G106700	2	Acyl-CoA-binding domain-containing protein 4
TraesCS5D01G128300	2	Transmembrane 9 superfamily member
TraesCS5D01G159700	2	Omega-3 fatty acid desaturase
TraesCS5D01G182800	2	Zinc finger, RING-type
TraesCS5D01G213100	2	Heat shock protein
TraesCS5D01G228200	2	Transcription factor, putative
TraesCS5D01G240800	2	Microtubule associated protein family protein, putative, expressed
TraesCS5D01G244300	2	Remorin
TraesCS5D01G352800	2	SAUR-like auxin-responsive protein family
TraesCS5D01G401900	2	COBRA-like protein
TraesCS5D01G417300	2	Kinesin-like protein
TraesCS5D01G465400	2	Serine/threonine-protein phosphatase
TraesCS5D01G481300	2	Methylenetetrahydrofolate reductase
TraesCS5D01G485800	2	Trichome birefringence-like protein
TraesCS5D01G498400	2	Late embryogenesis abundant (LEA) hydroxyproline-rich glycoprotein family
TraesCS5D01G499100	2	Nucleobase ascorbate transporter
TraesCS5D01G516200	2	Actin
TraesCS5D01G552000	2	Beta-fructofuranosidase, insoluble protein
TraesCS5D01G560900	2	COP1-interacting-like protein
TraesCS5D01G569600	2	carbohydrate esterase, putative (DUF303)
TraesCS6A01G091300	2	Transmembrane protein, putative
TraesCS6A01G110100	2	Squamosa promoter-binding-like protein
TraesCS6A01G110400	2	Glucan endo-1,3-beta-glucosidase 3
TraesCS6A01G138000	2	Peroxidase
TraesCS6A01G138100	2	Hexosyltransferase
TraesCS6A01G235800	2	Expansin protein
TraesCS6A01G256000	2	S-adenosyl-L-methionine-dependent methyltransferases superfamily protein
TraesCS6A01G306200	2	Transcription factor protein
TraesCS6A01G311500	2	Microtubule-associated protein TORTIFOLIA1
TraesCS6A01G315100	2	Rapid alkalinization factor
TraesCS6A01G318400	2	S-adenosyl-L-methionine-dependent methyltransferases superfamily protein
TraesCS6A01G325300	2	Glucan endo-1,3-beta-glucosidase 3
TraesCS6A01G334900	2	Kinesin-like protein
TraesCS6A01G375700	2	Translation elongation factor EF1A/initiation factor IF2gamma family protein
TraesCS6A01G417500LC	2	Proline--tRNA ligase
TraesCS6A01G417600LC	2	Chaperone DnaJ-domain superfamily protein
TraesCS6B01G141300	2	Auxin response factor
TraesCS6B01G197200	2	Cellulose synthase-like protein
TraesCS6B01G198500	2	Histone H2A
TraesCS6B01G259800	2	ADP-ribosylation factor GTPase-activating protein
TraesCS6B01G269400	2	S-adenosyl-L-methionine-dependent methyltransferases superfamily protein
TraesCS6B01G296700	2	Kinase-like protein
TraesCS6B01G313800	2	Transmembrane 9 superfamily member
TraesCS6B01G334600	2	Transcription factor protein
TraesCS6B01G341700	2	Microtubule-associated protein TORTIFOLIA1
TraesCS6B01G342500	2	Dynamin homolog
TraesCS6B01G413400	2	Mediator of RNA polymerase II transcription subunit 26, putative
TraesCS6B01G530800LC	2	Epstein-Barr nuclear antigen 6
TraesCS6D01G068500	2	Rac-like GTP binding protein
TraesCS6D01G080200	2	Transmembrane protein, putative
TraesCS6D01G127100	2	Peroxidase
TraesCS6D01G206600	2	CLIP-associating family protein
TraesCS6D01G226100	2	Beta xylosidase
TraesCS6D01G237200	2	S-adenosyl-L-methionine-dependent methyltransferases superfamily protein
TraesCS6D01G252800	2	Tubby-like F-box protein
TraesCS6D01G265400	2	Transmembrane 9 superfamily member
TraesCS6D01G285300	2	Transcription factor protein
TraesCS6D01G290800	2	Microtubule-associated protein TORTIFOLIA1
TraesCS6D01G294900	2	Basic helix-loop-helix transcription factor
TraesCS6D01G297600	2	S-adenosyl-L-methionine-dependent methyltransferases superfamily protein
TraesCS6D01G324800LC	2	translation initiation factor 3 (IF-3) family protein
TraesCS6D01G324900LC	2	cyclophilin 20-2
TraesCS6D01G335500	2	BHLH transcription factor
TraesCS6D01G337700	2	Myosin heavy chain-like protein, putative
TraesCS6D01G350300	2	Heparanase
TraesCS6D01G392100	2	Xyloglucan endotransglucosylase/hydrolase
TraesCS6D01G410400LC	2	DNA-directed RNA polymerase subunit
TraesCS6D01G515600LC	2	3-ketoacyl-CoA synthase
TraesCS7A01G040900	2	Sucrose synthase
TraesCS7A01G076600	2	Kinesin-like protein
TraesCS7A01G106800	2	ATP-dependent 6-phosphofructokinase
TraesCS7A01G145900	2	Ankyrin repeat-containing protein, putative
TraesCS7A01G261300	2	ARM repeat superfamily protein
TraesCS7A01G263700	2	Basic helix-loop-helix transcription factor
TraesCS7A01G270800	2	Kinesin-like protein
TraesCS7A01G283600	2	Ubiquitin-specific protease family C19-related protein
TraesCS7A01G294000	2	Transmembrane 9 superfamily member
TraesCS7A01G307100	2	Ferredoxin-like protein
TraesCS7A01G313400LC	2	Pre-mRNA-splicing factor 3
TraesCS7A01G343600	2	Arabinogalactan peptide-like protein
TraesCS7A01G355800	2	Dentin sialophosphoprotein-like
TraesCS7A01G358000	2	Potassium efflux antiporter
TraesCS7A01G367900	2	hydroxyproline-rich glycoprotein family protein
TraesCS7A01G390300	2	Receptor-like protein kinase
TraesCS7A01G409800	2	ATP-citrate synthase, putative
TraesCS7A01G426100	2	Xyloglucan endotransglucosylase/hydrolase
TraesCS7A01G426700	2	Xyloglucan endotransglucosylase/hydrolase
TraesCS7A01G426900	2	Xyloglucan endotransglucosylase/hydrolase
TraesCS7A01G502400LC	2	Anti-sigma-X factor RsiX
TraesCS7B01G087000	2	U-box domain-containing protein
TraesCS7B01G132600	2	carboxyl-terminal peptidase, putative (DUF239)
TraesCS7B01G143700	2	Uroporphyrinogen decarboxylase
TraesCS7B01G151700	2	ADP-ribosylation factor, putative
TraesCS7B01G176900	2	Ubiquitin-specific protease family C19-related protein
TraesCS7B01G188400	2	Cellulose synthase-like protein
TraesCS7B01G207400	2	Ferredoxin-like protein
TraesCS7B01G260700	2	guanylate kinase 1
TraesCS7B01G265400	2	Transmembrane 9 superfamily member
TraesCS7B01G272200LC	2	2-oxoglutarate dehydrogenase, E1 component
TraesCS7B01G304800	2	Protein IQ-DOMAIN 1
TraesCS7B01G309200	2	ATP-citrate synthase, putative
TraesCS7B01G327700	2	Xyloglucan endotransglucosylase/hydrolase
TraesCS7B01G364900	2	Patatin
TraesCS7B01G546600LC	2	Xyloglucan endotransglucosylase/hydrolase
TraesCS7B01G546700LC	2	Xyloglucan endotransglucosylase/hydrolase
TraesCS7D01G010200	2	Zinc finger (C3HC4-type RING finger) family protein
TraesCS7D01G036600	2	Sucrose synthase
TraesCS7D01G270700	2	NC domain-containing protein
TraesCS7D01G273500	2	SAUR auxin-responsive family protein
TraesCS7D01G282000	2	Ubiquitin-specific protease family C19-related protein
TraesCS7D01G351700	2	Argonaute family protein
TraesCS7D01G361100	2	Transmembrane 9 superfamily member
TraesCS7D01G386000	2	Receptor-like protein kinase
TraesCS7D01G410100	2	Galactokinase
TraesCS7D01G418700	2	Xyloglucan endotransglucosylase/hydrolase
TraesCS7D01G419100	2	Xyloglucan endotransglucosylase/hydrolase
TraesCS7D01G419900	2	Xyloglucan endotransglucosylase/hydrolase
TraesCS1A01G007500	1	Peptidyl-prolyl cis-trans isomerase
TraesCS1A01G009900	1	Disease resistance protein (NBS-LRR class) family
TraesCS1A01G015100	1	Chaperone protein dnaJ
TraesCS1A01G017900	1	Receptor-like kinase
TraesCS1A01G020500	1	Actin
TraesCS1A01G020900	1	Bowman-Birk type trypsin inhibitor
TraesCS1A01G021200LC	1	Forkhead box protein D5
TraesCS1A01G026200	1	NBS-LRR disease resistance protein-like protein
TraesCS1A01G027300	1	Cysteine proteinase
TraesCS1A01G028500	1	NBS-LRR-like resistance protein
TraesCS1A01G028900	1	NBS-LRR-like resistance protein
TraesCS1A01G029300	1	ERD (Early-responsive to dehydration stress) family protein
TraesCS1A01G031100	1	Cysteine protease
TraesCS1A01G033600	1	Mitochondrial import inner membrane translocase subunit Tim17/Tim22/Tim23 family protein
TraesCS1A01G045700	1	Glutathione S-transferase
TraesCS1A01G046400	1	Trichome birefringence
TraesCS1A01G047000	1	Calcium-transporting ATPase
TraesCS1A01G054400	1	Kinesin-like protein
TraesCS1A01G057200	1	Glutamyl-tRNA reductase
TraesCS1A01G065700	1	E3 SUMO-protein ligase SIZ1
TraesCS1A01G066700	1	Kinase family protein
TraesCS1A01G066800	1	Acyl-CoA dehydrogenase, putative
TraesCS1A01G070400	1	WRKY transcription factor
TraesCS1A01G071500	1	Mitochondrial pyruvate carrier
TraesCS1A01G072000	1	Glutamate--cysteine ligase, chloroplastic
TraesCS1A01G077200	1	Protein kinase
TraesCS1A01G080700	1	Non-specific serine/threonine protein kinase
TraesCS1A01G082200	1	Thioesterase family protein
TraesCS1A01G082300	1	SsrA-binding
TraesCS1A01G082500	1	Low temperature and salt responsive protein
TraesCS1A01G085300	1	Cysteine/Histidine-rich C1 domain family protein
TraesCS1A01G085600	1	Aminotransferase
TraesCS1A01G088600	1	Sucrose-phosphatase
TraesCS1A01G090000	1	Cullin-1
TraesCS1A01G092800LC	1	Retrovirus-related Pol polyprotein from transposon TNT 1-94
TraesCS1A01G093900	1	Translocase of chloroplast 159, chloroplastic
TraesCS1A01G095000	1	Kinesin-like protein
TraesCS1A01G095800	1	Leucine aminopeptidase, putative
TraesCS1A01G099400	1	Tubulin beta chain
TraesCS1A01G101200	1	Disease resistance protein (TIR-NBS-LRR class) family
TraesCS1A01G103900	1	Receptor protein kinase, putative
TraesCS1A01G107500	1	Fasciclin-like arabinogalactan protein
TraesCS1A01G112400	1	Thioredoxin-like protein
TraesCS1A01G113100	1	Arabinogalactan peptide-like protein
TraesCS1A01G115200	1	Triose phosphate/phosphate translocator, chloroplastic
TraesCS1A01G119500	1	Copper ion binding protein
TraesCS1A01G119600	1	Leucine-rich repeat family protein
TraesCS1A01G122800	1	Phosphotransferase
TraesCS1A01G126800	1	Abscisic acid receptor
TraesCS1A01G128900	1	basic helix-loop-helix (bHLH) DNA-binding superfamily protein
TraesCS1A01G132600	1	Phospholipid-transporting ATPase
TraesCS1A01G133700	1	ER membrane protein complex subunit 1
TraesCS1A01G135300	1	P-loop containing nucleoside triphosphate hydrolases superfamily protein
TraesCS1A01G139900	1	Heavy metal-associated protein
TraesCS1A01G141400	1	ABC transporter G family member
TraesCS1A01G141900	1	RING finger protein
TraesCS1A01G143000	1	Glutamine synthetase, putative, expressed
TraesCS1A01G143100	1	Ras-related protein Rab-18
TraesCS1A01G143300	1	RING finger and CHY zinc finger protein
TraesCS1A01G143800	1	Inosine triphosphate pyrophosphatase
TraesCS1A01G145800	1	Plant/T7N9-9 protein
TraesCS1A01G149800	1	Esterase/lipase/thioesterase-like protein
TraesCS1A01G150100	1	Leucine-rich repeat receptor-like protein kinase family protein
TraesCS1A01G150800	1	Fatty acid hydroxylase superfamily
TraesCS1A01G150900	1	Fatty acid hydroxylase superfamily protein
TraesCS1A01G152100	1	3-ketoacyl-CoA synthase
TraesCS1A01G152200	1	Non-lysosomal glucosylceramidase
TraesCS1A01G153600	1	Vacuolar protein sorting-associated protein 2-like protein 2
TraesCS1A01G154400	1	S-adenosyl-L-methionine-dependent methyltransferases superfamily protein
TraesCS1A01G156100	1	Cytokinin riboside 5'-monophosphate phosphoribohydrolase
TraesCS1A01G157500	1	Homeobox leucine-zipper protein
TraesCS1A01G162800	1	Myosin-related family protein
TraesCS1A01G164900	1	Alpha-galactosidase
TraesCS1A01G169300	1	RING finger protein
TraesCS1A01G170200	1	Major facilitator superfamily transporter
TraesCS1A01G171000	1	Protochlorophyllide reductase
TraesCS1A01G175000	1	Myosin heavy chain-related protein, putative
TraesCS1A01G179600	1	F-box protein SKIP31
TraesCS1A01G181500	1	Cytochrome b5
TraesCS1A01G182400	1	Major facilitator superfamily domain-containing protein
TraesCS1A01G183000	1	Trehalase
TraesCS1A01G184600	1	Peptidylprolyl isomerase
TraesCS1A01G186700	1	Glutathione S-transferase
TraesCS1A01G186800	1	Glutathione S-transferase
TraesCS1A01G187600	1	MATH domain containing protein
TraesCS1A01G190800	1	Fatty acid oxidation complex subunit alpha
TraesCS1A01G191800	1	Mitochondrial carrier protein
TraesCS1A01G192800	1	PLATZ transcription factor
TraesCS1A01G195400	1	Poly [ADP-ribose] polymerase
TraesCS1A01G197600	1	Peptide transporter
TraesCS1A01G198500	1	zinc finger B-box protein
TraesCS1A01G198600	1	S-adenosyl-L-methionine-dependent methyltransferases superfamily protein
TraesCS1A01G200000	1	Protein curvature thylakoid chloroplastic-like
TraesCS1A01G202900	1	Metallothionein
TraesCS1A01G203400	1	Protein kinase family protein, putative, expressed
TraesCS1A01G203600	1	Chitinase
TraesCS1A01G203700	1	Chitinase
TraesCS1A01G208500	1	Branched-chain-amino-acid aminotransferase
TraesCS1A01G212000	1	Expansin protein
TraesCS1A01G212400	1	Expansin protein
TraesCS1A01G213000	1	Pyruvate kinase
TraesCS1A01G213600	1	Haloacid dehalogenase-like hydrolase family protein, putative, expressed
TraesCS1A01G214600	1	10 kDa chaperonin
TraesCS1A01G224400	1	Late embryogenesis abundant protein
TraesCS1A01G224700	1	Chlorophyll synthase
TraesCS1A01G230300	1	Transducin/WD40 repeat-like superfamily protein
TraesCS1A01G234600	1	'putative beta-1,3-glucanase
TraesCS1A01G236000	1	RNA binding protein
TraesCS1A01G236900	1	Kinase family protein
TraesCS1A01G238700	1	L-lactate dehydrogenase
TraesCS1A01G246200	1	GDP-mannose transporter 1
TraesCS1A01G246400	1	Mitochondrial carrier
TraesCS1A01G256400	1	Cysteine proteinase inhibitor
TraesCS1A01G257100	1	Elongation factor 2
TraesCS1A01G259100	1	DNA ligase 1
TraesCS1A01G259200	1	Transcription elongation factor-related family protein
TraesCS1A01G259600	1	Receptor-like kinase
TraesCS1A01G260900	1	Guanosine nucleotide diphosphate dissociation inhibitor
TraesCS1A01G261000	1	Guanosine nucleotide diphosphate dissociation inhibitor
TraesCS1A01G265600	1	Wound-induced protease inhibitor
TraesCS1A01G266000	1	Phospholipase A1
TraesCS1A01G270000	1	Benzyl alcohol O-benzoyltransferase
TraesCS1A01G275700	1	E3 ubiquitin-protein ligase
TraesCS1A01G277300	1	Ribonuclease H-like superfamily protein
TraesCS1A01G277600	1	Protein BUD31
TraesCS1A01G280600	1	Guanylyl cyclase
TraesCS1A01G281000	1	Outer membrane protein assembly factor BamA
TraesCS1A01G281400	1	Glutamate 5-kinase
TraesCS1A01G281500	1	Retrovirus-related Pol polyprotein from transposon TNT 1-94
TraesCS1A01G285200	1	Ubiquitin conjugating enzyme E2
TraesCS1A01G287200	1	Plant protein 1589 of Uncharacterized protein function
TraesCS1A01G289900	1	Factor in the germline alpha
TraesCS1A01G290200	1	cytochrome P450, family 98, subfamily A, polypeptide 8
TraesCS1A01G292200	1	Calcium-dependent protein kinase
TraesCS1A01G298800	1	Proline-rich family protein
TraesCS1A01G300200	1	Expansin
TraesCS1A01G301800	1	Receptor-like kinase
TraesCS1A01G301900	1	Serine/threonine-protein kinase pim-1
TraesCS1A01G303900LC	1	LIM domain-binding protein 1
TraesCS1A01G308900	1	SNF1-related protein kinase regulatory subunit beta-1
TraesCS1A01G310300	1	WAT1-related protein
TraesCS1A01G313300	1	Phosphoglycerate kinase
TraesCS1A01G314300	1	Ethylene-responsive factor-like transcription factor
TraesCS1A01G317500	1	High molecular weight glutenin subunit
TraesCS1A01G321900	1	1-acyl-sn-glycerol-3-phosphate acyltransferase
TraesCS1A01G330100	1	Thioredoxin
TraesCS1A01G330500	1	Protein kinase
TraesCS1A01G331800	1	Cellulose synthase
TraesCS1A01G332500	1	Glucan endo-1,3-beta-glucosidase 1
TraesCS1A01G337800	1	Ras-like protein
TraesCS1A01G339400	1	GDSL esterase/lipase
TraesCS1A01G349300LC	1	1-phosphatidylinositol-4-phosphate 5-kinase, putative
TraesCS1A01G350200	1	Tubulin alpha chain
TraesCS1A01G352100	1	Heavy metal transport/detoxification superfamily protein
TraesCS1A01G353600LC	1	Aspartate carbamoyltransferase
TraesCS1A01G356900	1	Choline kinase
TraesCS1A01G357700	1	Bifunctional inhibitor/lipid-transfer protein/seed storage 2S albumin superfamily protein
TraesCS1A01G358100	1	WRKY transcription factor
TraesCS1A01G358700	1	Sulfotransferase
TraesCS1A01G361100	1	Exostosin-2
TraesCS1A01G364200	1	StAR-related lipid transfer protein
TraesCS1A01G368000	1	Histone H2B
TraesCS1A01G368200	1	Transcription initiation factor IIB
TraesCS1A01G369800	1	Kinase family protein
TraesCS1A01G372300	1	AP2/B3 transcription factor family protein
TraesCS1A01G376500	1	F-box protein
TraesCS1A01G383800	1	CASP-like protein
TraesCS1A01G390500	1	Protein PLANT CADMIUM RESISTANCE 2
TraesCS1A01G395200	1	Protein DEHYDRATION-INDUCED 19
TraesCS1A01G396400	1	Auxin response factor
TraesCS1A01G398200	1	Beta purothionin
TraesCS1A01G403300	1	Chlorophyll a-b binding protein, chloroplastic
TraesCS1A01G403700	1	Pectinesterase
TraesCS1A01G403800	1	Chlorophyll a-b binding protein, chloroplastic
TraesCS1A01G404300	1	Multidrug resistance protein ABC transporter family protein
TraesCS1A01G409200	1	NBS-LRR-like resistance protein
TraesCS1A01G409300	1	disease resistance family protein / LRR family protein
TraesCS1A01G410800	1	1-acyl-sn-glycerol-3-phosphate acyltransferase
TraesCS1A01G411200	1	Protein phosphatase 2c, putative
TraesCS1A01G412900	1	Malate dehydrogenase
TraesCS1A01G415100	1	Oleosin family protein
TraesCS1A01G417400LC	1	acyl-CoA binding protein 5
TraesCS1A01G422600	1	Receptor-like protein kinase, putative,expressed
TraesCS1A01G422900	1	Glucan endo-1,3-beta-glucosidase 3
TraesCS1A01G426500LC	1	Non-structural polyprotein
TraesCS1A01G426800	1	Polypyrimidine tract-binding-like protein, putative
TraesCS1A01G427100	1	CTP synthase
TraesCS1A01G429400	1	dihydroflavonol 4-reductase/flavanone protein
TraesCS1A01G441600	1	Disease resistance protein (CC-NBS-LRR class) family
TraesCS1A01G442600	1	Protein kinase family protein
TraesCS1A01G450300LC	1	RING/U-box superfamily protein
TraesCS1A01G461300LC	1	non-specific phospholipase C3
TraesCS1A01G494000LC	1	50S ribosomal protein L25
TraesCS1A01G522500LC	1	Chlorophyll a-b binding protein, chloroplastic
TraesCS1A01G576300LC	1	Apolipoprotein B-100
TraesCS1B01G001500	1	Receptor-like kinase
TraesCS1B01G001600	1	Adenylyl cyclase-associated protein 1
TraesCS1B01G001900	1	Cytochrome P450
TraesCS1B01G002300	1	NBS-LRR-like resistance protein
TraesCS1B01G002400	1	disease resistance protein (TIR-NBS-LRR class)
TraesCS1B01G002600LC	1	NBS-LRR disease resistance protein
TraesCS1B01G002800	1	Disease resistance protein (TIR-NBS-LRR class) family
TraesCS1B01G011100	1	Peptidyl-prolyl cis-trans isomerase
TraesCS1B01G017800	1	Methionine S-methyltransferase
TraesCS1B01G018100	1	Defensin
TraesCS1B01G023000	1	Disease resistance protein RPM1
TraesCS1B01G032700	1	NBS-LRR disease resistance protein, putative, expressed
TraesCS1B01G037100	1	NAD(P)-binding rossmann-fold protein
TraesCS1B01G038700	1	Nitrate transporter 1.1
TraesCS1B01G052700	1	Phosphoglycerate mutase-like family protein
TraesCS1B01G060500	1	Calmodulin-binding protein, putative, expressed
TraesCS1B01G071500	1	Kinesin-like protein
TraesCS1B01G083400	1	Transducin/WD-like repeat-protein
TraesCS1B01G083900	1	E3 SUMO-protein ligase SIZ1
TraesCS1B01G088900	1	WRKY transcription factor
TraesCS1B01G091400LC	1	MSCS-like 3
TraesCS1B01G098700	1	Non-specific serine/threonine protein kinase
TraesCS1B01G099000	1	ABC transporter B family protein
TraesCS1B01G100600	1	MYB transcription factor
TraesCS1B01G100800	1	RNA-binding family protein
TraesCS1B01G102100	1	autophagy 2
TraesCS1B01G102700	1	Aminotransferase
TraesCS1B01G104500	1	Carboxypeptidase
TraesCS1B01G107000	1	Serine/threonine-protein phosphatase
TraesCS1B01G115900	1	Peroxidase
TraesCS1B01G117400	1	1-aminocyclopropane-1-carboxylate oxidase
TraesCS1B01G117500	1	1-aminocyclopropane-1-carboxylate oxidase
TraesCS1B01G123400	1	E3 ubiquitin-protein ligase
TraesCS1B01G124100	1	Universal stress protein
TraesCS1B01G126800LC	1	high chlorophyll fluorescent 107
TraesCS1B01G126900	1	Chlororespiratory reduction31
TraesCS1B01G127000	1	Ethylene receptor
TraesCS1B01G127900	1	Leucine aminopeptidase, putative
TraesCS1B01G129300	1	Acyl-CoA dehydrogenase, putative
TraesCS1B01G132200	1	F-box family protein
TraesCS1B01G132500	1	Kinase interacting (KIP1-like) family protein
TraesCS1B01G132800	1	RING finger protein
TraesCS1B01G134200	1	carboxyl-terminal peptidase, putative (DUF239)
TraesCS1B01G138900LC	1	Zinc finger CCCH domain-containing protein
TraesCS1B01G141700	1	Malic enzyme
TraesCS1B01G142400	1	Mitochondrial carrier family
TraesCS1B01G142800LC	1	tRNA synthetase class I (I, L, M and V) family protein
TraesCS1B01G145800	1	Abscisic acid receptor
TraesCS1B01G149600	1	Glycerol-3-phosphate acyltransferase
TraesCS1B01G156200	1	F-box protein
TraesCS1B01G157000	1	Heavy metal-associated protein
TraesCS1B01G157900	1	ABC transporter G family-like protein
TraesCS1B01G159800	1	RING finger protein
TraesCS1B01G159900	1	RING finger and CHY zinc finger protein
TraesCS1B01G164000	1	Plant/T7N9-9 protein
TraesCS1B01G166300	1	Profilin-1
TraesCS1B01G170100	1	Ribonuclease
TraesCS1B01G171400	1	Vacuolar protein sorting-associated protein 2-like protein 2
TraesCS1B01G171800	1	Long-chain-alcohol oxidase
TraesCS1B01G173200	1	Cytokinin riboside 5'-monophosphate phosphoribohydrolase
TraesCS1B01G173900	1	Homeobox leucine-zipper protein
TraesCS1B01G177800	1	Metal-dependent phosphohydrolase, HD subdomain
TraesCS1B01G179300	1	Cotton fiber expressed protein-like protein
TraesCS1B01G187600	1	RING finger protein
TraesCS1B01G191200	1	Glutamyl-tRNA reductase
TraesCS1B01G192300	1	Kinase family protein
TraesCS1B01G192600	1	Mitogen-activated protein kinase
TraesCS1B01G194100	1	Glutathione S-transferase
TraesCS1B01G195500	1	Peptidoglycan-binding LysM domain-containing protein
TraesCS1B01G196000	1	2-oxoglutarate (2OG) and Fe(II)-dependent oxygenase superfamily protein
TraesCS1B01G199700LC	1	ATPase E1-E2 type family protein / haloacid dehalogenase-like hydrolase family protein
TraesCS1B01G200600	1	Plant invertase/pectin methylesterase inhibitor superfamily protein, putative
TraesCS1B01G202400	1	Cytochrome P450 family protein
TraesCS1B01G203200	1	Kinase family protein
TraesCS1B01G206000	1	Fatty acid oxidation complex subunit alpha
TraesCS1B01G210300	1	Poly [ADP-ribose] polymerase
TraesCS1B01G210500	1	Xyloglucan endotransglucosylase/hydrolase
TraesCS1B01G211800	1	Sugar transporter family protein
TraesCS1B01G221300	1	transmembrane protein
TraesCS1B01G225000	1	Nitrate transporter 1.1
TraesCS1B01G225700	1	Expansin protein
TraesCS1B01G226000	1	Expansin protein
TraesCS1B01G226100	1	Expansin protein
TraesCS1B01G226300	1	CCR4-NOT transcription complex subunit 1
TraesCS1B01G226800	1	S-adenosyl-L-methionine-dependent methyltransferases superfamily protein
TraesCS1B01G229200	1	Casein kinase II subunit beta
TraesCS1B01G231400	1	Palmitoyl protein thioesterase containing protein, expressed
TraesCS1B01G241400	1	Receptor-like kinase
TraesCS1B01G242200	1	Phosphatase 2C family protein
TraesCS1B01G246900	1	Kinase family protein
TraesCS1B01G247800	1	RNA binding protein
TraesCS1B01G249000	1	'putative beta-1,3-glucanase
TraesCS1B01G250600	1	2-nitropropane dioxygenase-like protein
TraesCS1B01G254700	1	RING/U-box superfamily protein, putative
TraesCS1B01G261500	1	DNA-directed RNA polymerase II subunit
TraesCS1B01G264200	1	Cytochrome P450 family protein
TraesCS1B01G266500	1	1-deoxy-D-xylulose-5-phosphate synthase
TraesCS1B01G267100	1	Cysteine proteinase inhibitor
TraesCS1B01G268600	1	Ubiquitin fusion degradation protein 1-like protein
TraesCS1B01G269500	1	Isopentenyl-diphosphate delta-isomerase
TraesCS1B01G269600	1	Transcription elongation factor-related family protein
TraesCS1B01G269900	1	Receptor-like kinase
TraesCS1B01G270100	1	Beta-hexosaminidase
TraesCS1B01G270800	1	Thioredoxin superfamily protein
TraesCS1B01G271700	1	Guanosine nucleotide diphosphate dissociation inhibitor
TraesCS1B01G276500	1	Wound-induced protease inhibitor
TraesCS1B01G276700	1	Wound-induced protease inhibitor
TraesCS1B01G280100	1	Protein NRT1/ PTR FAMILY 5.5
TraesCS1B01G286600	1	Protein BUD31
TraesCS1B01G288000	1	Beta-glucosidase
TraesCS1B01G288100	1	Coronatine insensitive 1-like protein
TraesCS1B01G288600	1	Zinc finger protein LSD1
TraesCS1B01G289600	1	Guanylyl cyclase
TraesCS1B01G290400	1	Microtubule binding protein
TraesCS1B01G294400	1	ubiquitin-conjugating enzyme E2
TraesCS1B01G299200	1	Atrial natriuretic peptide receptor 3
TraesCS1B01G299300	1	QWRF motif protein (DUF566)
TraesCS1B01G309000	1	Nodulin-like / Major Facilitator Superfamily protein
TraesCS1B01G310300	1	Expansin
TraesCS1B01G310400	1	Non-specific lipid-transfer protein
TraesCS1B01G310800	1	transmembrane protein
TraesCS1B01G311800	1	Receptor-like kinase
TraesCS1B01G312100	1	Glycosyltransferase
TraesCS1B01G314700	1	Protein kinase-like protein
TraesCS1B01G316300	1	RING/U-box superfamily protein
TraesCS1B01G319400	1	Calmodulin
TraesCS1B01G323000LC	1	Leucine-rich repeat receptor-like protein kinase family protein
TraesCS1B01G329400	1	actin cytoskeleton-regulatory complex pan-like protein
TraesCS1B01G333600	1	Adenine nucleotide alpha hydrolases-like superfamily protein
TraesCS1B01G338700LC	1	protein phosphatase 5.2
TraesCS1B01G339000	1	Thioredoxin
TraesCS1B01G343700	1	Thioredoxin
TraesCS1B01G345800	1	Lysine--trna ligase
TraesCS1B01G347600	1	Gibberellin 2-oxidase
TraesCS1B01G367500	1	NADH-quinone oxidoreductase subunit C/D
TraesCS1B01G374500	1	Aldehyde dehydrogenase
TraesCS1B01G377700	1	Exostosin-2
TraesCS1B01G379700	1	Cytokinin riboside 5'-monophosphate phosphoribohydrolase
TraesCS1B01G381600	1	StAR-related lipid transfer protein
TraesCS1B01G382200	1	Pectin lyase-like superfamily protein
TraesCS1B01G382600	1	Phospholipase D
TraesCS1B01G384900	1	Protein kinase-like
TraesCS1B01G385000	1	Protein kinase-like
TraesCS1B01G386700LC	1	ATP synthase subunit alpha
TraesCS1B01G391400	1	Protein phosphatase 2c, putative
TraesCS1B01G411100LC	1	Chitinase
TraesCS1B01G411200LC	1	Endochitinase (Chitinase)
TraesCS1B01G411400LC	1	Chitinase class I
TraesCS1B01G420100	1	Photosystem I reaction center subunit VI
TraesCS1B01G422200	1	3-deoxy-manno-octulosonate cytidylyltransferase
TraesCS1B01G423500	1	Protein DEHYDRATION-INDUCED 19
TraesCS1B01G424500	1	Xyloglucan endotransglucosylase/hydrolase
TraesCS1B01G424700	1	Auxin response factor
TraesCS1B01G427100LC	1	1-phosphatidylinositol-4-phosphate 5-kinase, putative
TraesCS1B01G432400	1	Cold acclimation protein
TraesCS1B01G432700	1	Chlorophyll a-b binding protein, chloroplastic
TraesCS1B01G433300	1	Chlorophyll a-b binding protein, chloroplastic
TraesCS1B01G435500LC	1	Yellow stripe-like transporter 12
TraesCS1B01G436700	1	50S ribosomal protein L7/L12
TraesCS1B01G437500	1	Short chain dehydrogenase/reductase
TraesCS1B01G443200	1	Malate dehydrogenase
TraesCS1B01G449200LC	1	Calmodulin-binding family protein, putative, expressed
TraesCS1B01G449300	1	RADIALIS-like transcription factor
TraesCS1B01G451100	1	Chlorophyll a-b binding protein, chloroplastic
TraesCS1B01G451200	1	phosphatidylinositol-4-phosphate 5-kinase 2
TraesCS1B01G454100	1	Receptor-like protein kinase, putative,expressed
TraesCS1B01G454200	1	Glucan endo-1,3-beta-glucosidase 3
TraesCS1B01G454400	1	Receptor-like protein kinase, putative,expressed
TraesCS1B01G455700	1	Late embryogenesis abundant hydroxyproline-rich glycoprotein family, putative
TraesCS1B01G456700	1	Calcium-dependent protein kinase
TraesCS1B01G462200LC	1	Inositol monophosphatase family protein
TraesCS1B01G462300	1	TPR repeat-containing thioredoxin TTL1
TraesCS1B01G463100	1	Tryptophan synthase alpha chain
TraesCS1B01G464300	1	dihydroflavonol 4-reductase/flavanone protein
TraesCS1B01G465000	1	ATP-dependent zinc metalloprotease FtsH
TraesCS1B01G466200	1	Pathogen-related protein
TraesCS1B01G469400	1	Protein kinase family protein
TraesCS1B01G473000LC	1	DNA-directed RNA polymerase subunit beta'
TraesCS1B01G475000	1	cDNA clone:J023106B01, full insert sequence
TraesCS1B01G477900	1	Pectinesterase
TraesCS1B01G481600	1	UDP-glycosyltransferase
TraesCS1B01G531600LC	1	Ammonium transporter
TraesCS1B01G558300LC	1	Calcium-dependent phosphotriesterase superfamily protein
TraesCS1B01G579200LC	1	Arabinogalactan peptide 14
TraesCS1B01G697000LC	1	Ypt/Rab-GAP domain of gyp1p superfamily protein
TraesCS1B01G722100LC	1	4-hydroxy-tetrahydrodipicolinate synthase
TraesCS1B01G737800LC	1	Ubiquitin ligase protein cop1, putative isoform 1
TraesCS1B01G790300LC	1	chromatin remodeling 38
TraesCS1B01G794000LC	1	Mitochondrial outer membrane porin
TraesCS1D01G004300	1	Receptor-like kinase
TraesCS1D01G004600	1	Cytochrome P450
TraesCS1D01G005300	1	disease resistance protein (TIR-NBS-LRR class)
TraesCS1D01G009100	1	Glucan 1,3-beta-glucosidase
TraesCS1D01G012000	1	Defensin
TraesCS1D01G013600	1	12-oxophytodienoate reductase-like protein
TraesCS1D01G020000	1	Actin
TraesCS1D01G020500	1	Bowman-Birk type trypsin inhibitor
TraesCS1D01G027300	1	Chymotrypsin inhibitor
TraesCS1D01G027400	1	Chymotrypsin inhibitor
TraesCS1D01G029500	1	ERD (Early-responsive to dehydration stress) family protein
TraesCS1D01G031900	1	Laccase
TraesCS1D01G034700	1	Mitochondrial import inner membrane translocase subunit tim23
TraesCS1D01G036900	1	Cysteine-rich receptor-kinase-like protein
TraesCS1D01G040000LC	1	Actin depolymerizing factor
TraesCS1D01G040500	1	BURP domain protein RD22
TraesCS1D01G052700	1	Bidirectional sugar transporter SWEET
TraesCS1D01G053700	1	Glycine-rich protein A3
TraesCS1D01G055200	1	Kinesin-like protein
TraesCS1D01G058300	1	Glutamyl-tRNA reductase
TraesCS1D01G058900	1	protein kinase family protein
TraesCS1D01G064500	1	Glycosyltransferases
TraesCS1D01G066000	1	Transducin/WD-like repeat-protein
TraesCS1D01G066700	1	E3 SUMO-protein ligase SIZ1
TraesCS1D01G067800	1	Acyl-CoA dehydrogenase, putative
TraesCS1D01G072900	1	WRKY transcription factor
TraesCS1D01G073900	1	Mitochondrial pyruvate carrier
TraesCS1D01G074400	1	Metal tolerance protein
TraesCS1D01G074500	1	Glutamate--cysteine ligase, chloroplastic
TraesCS1D01G076200	1	Kinase, putative
TraesCS1D01G077600	1	Long-Chain Acyl-CoA Synthetase
TraesCS1D01G079300	1	Protein kinase
TraesCS1D01G082500	1	Non-specific serine/threonine protein kinase
TraesCS1D01G082600	1	Non-specific serine/threonine protein kinase
TraesCS1D01G086000LC	1	Glucose-methanol-choline (GMC) oxidoreductase family protein
TraesCS1D01G086100	1	ATP-dependent zinc metalloprotease FTSH 8, mitochondrial
TraesCS1D01G086300	1	Procollagen-lysine,2-oxoglutarate 5-dioxygenase 1
TraesCS1D01G086700	1	Aminotransferase
TraesCS1D01G087600	1	Carboxypeptidase
TraesCS1D01G087800	1	Drebrin-like protein
TraesCS1D01G088700LC	1	Photosystem II D2 protein
TraesCS1D01G089300	1	Serine/threonine-protein phosphatase
TraesCS1D01G092700	1	Endo-1,31,4-beta-D-glucanase
TraesCS1D01G098500	1	Cullin-1
TraesCS1D01G101700	1	Translocator protein-like protein
TraesCS1D01G101900	1	Glucan 1,3-beta-glucosidase
TraesCS1D01G109100	1	GDSL esterase/lipase
TraesCS1D01G111000	1	Arginine/serine-rich splicing factor, putative
TraesCS1D01G111600	1	Fasciclin-like arabinogalactan protein
TraesCS1D01G111900	1	Acyl-CoA dehydrogenase, putative
TraesCS1D01G112500	1	Zinc transporter protein
TraesCS1D01G113900	1	Kinase interacting (KIP1-like) family protein
TraesCS1D01G116600	1	Phosphate translocator
TraesCS1D01G116800	1	Embryo-specific 3
TraesCS1D01G120500	1	Leucine-rich repeat family protein
TraesCS1D01G121200	1	70 kDa heat shock protein
TraesCS1D01G123400	1	Malic enzyme
TraesCS1D01G126900	1	Abscisic acid receptor
TraesCS1D01G127000	1	Gibberellin 2-oxidase 2
TraesCS1D01G130700	1	Epidermis-specific secreted glycoprotein EP1
TraesCS1D01G130900	1	Leucine-rich repeat protein kinase family protein
TraesCS1D01G131800LC	1	Citrate lyase acyl carrier protein
TraesCS1D01G135500	1	Phospholipid-transporting ATPase
TraesCS1D01G139400	1	Heavy metal-associated protein
TraesCS1D01G140400	1	ABC transporter G family member
TraesCS1D01G141000	1	RING finger protein
TraesCS1D01G142100	1	RING finger and CHY zinc finger protein
TraesCS1D01G145000	1	WD-repeat protein, putative
TraesCS1D01G149700	1	Ribonuclease
TraesCS1D01G149800	1	Ribonuclease
TraesCS1D01G149900	1	Phosphoribosylformylglycinamidine synthase family protein
[truncated: 12,158 more rows]
