# Supplementary material for: Gene editing of the wheat homologs of TONNEAU1‐recruiting motif encoding gene affects grain shape and weight in wheat
Source: Plant J. 2019 Jul 28;100(2):251–64. doi: 10.1111/tpj.14440 (PMC6851855; doi:10.1111/tpj.14440)
Supplement: Supplementary file 5 — Table S4. GO terms significantly enriched in the TaGW7‐associated gene networks. [file TPJ-100-251-s005.xlsx]

## Sheet: BP
Supplementary Table 4. GO terms significantly enriched in the TaGW7-associated gene networks.
GO category	Query gene	GO depth	GO accession	GO description	# of genes associated with GO in the coexpression neighbors	# of coexpressed genes	# of genes associated with the GO in the genome	# of genes in the genome	p-value	BH adjusted p-value	fold change
biological_process	TraesCS2B01G202300_GW7	5	GO:0007018	microtubule-based movement	43	2018	257	179936	1.49167e-36	7.90587e-35	14.92
biological_process	TraesCS2B01G202300_GW7	4	GO:0006928	movement of cell or subcellular component	43	2018	274	179936	2.49101e-35	1.17355e-33	13.99
biological_process	TraesCS2A01G176000_GW7	8	GO:0009926	auxin polar transport	19	451	256	179936	3.58625e-22	5.59454e-20	29.61
biological_process	TraesCS2A01G176000_GW7	6	GO:0009914	hormone transport	19	451	283	179936	2.42251e-21	1.2597e-19	26.79
biological_process	TraesCS2A01G176000_GW7	7	GO:0060918	auxin transport	19	451	283	179936	2.42251e-21	1.2597e-19	26.79
biological_process	TraesCS2A01G176000_GW7	4	GO:0040008	regulation of growth	21	451	413	179936	6.14529e-21	2.39666e-19	20.29
biological_process	TraesCS2B01G202300_GW7	5	GO:0000226	microtubule cytoskeleton organization	37	2018	446	179936	1.01409e-20	3.73891e-19	7.4
biological_process	TraesCS2D01G183400_GW7	4	GO:0040008	regulation of growth	27	1022	413	179936	3.44895e-20	1.65417e-18	11.51
biological_process	TraesCS2D01G183400_GW7	8	GO:0010411	xyloglucan metabolic process	22	1022	232	179936	3.58627e-20	1.65417e-18	16.7
biological_process	TraesCS2A01G176000_GW7	5	GO:0048638	regulation of developmental growth	17	451	331	179936	2.78822e-17	5.43704e-16	20.49
biological_process	TraesCS2A01G176000_GW7	5	GO:0046620	regulation of organ growth	13	451	142	179936	8.41375e-17	1.45838e-15	36.53
biological_process	TraesCS2D01G183400_GW7	4	GO:0042546	cell wall biogenesis	23	1022	389	179936	1.83162e-16	5.199e-15	10.41
biological_process	TraesCS2B01G202300_GW7	6	GO:0007346	regulation of mitotic cell cycle	30	2018	396	179936	5.1534e-16	1.6808e-14	6.75
biological_process	TraesCS2D01G183400_GW7	5	GO:0048638	regulation of developmental growth	21	1022	331	179936	9.16388e-16	2.25431e-14	11.17
biological_process	TraesCS2B01G202300_GW7	6	GO:0010564	regulation of cell cycle process	28	2018	344	179936	7.78289e-16	2.4444e-14	7.26
biological_process	TraesCS2A01G176000_GW7	8	GO:0010411	xyloglucan metabolic process	14	451	232	179936	1.93396e-15	3.01697e-14	24.08
biological_process	TraesCS2B01G202300_GW7	4	GO:0040008	regulation of growth	29	2018	413	179936	1.11477e-14	3.25973e-13	6.26
biological_process	TraesCS2D01G183400_GW7	5	GO:0007018	microtubule-based movement	18	1022	257	179936	1.86756e-14	3.627e-13	12.33
biological_process	TraesCS2D01G183400_GW7	4	GO:0006928	movement of cell or subcellular component	18	1022	274	179936	5.62003e-14	9.8752e-13	11.57
biological_process	TraesCS2B01G202300_GW7	8	GO:0010411	xyloglucan metabolic process	21	2018	232	179936	3.87707e-13	1.02742e-11	8.07
biological_process	TraesCS2B01G202300_GW7	5	GO:0032886	regulation of microtubule-based process	11	2018	39	179936	4.3205e-13	1.11024e-11	25.15
biological_process	TraesCS7B01G013100_VRN3	6	GO:0010109	regulation of photosynthesis	16	2724	80	179936	7.89346e-14	1.94442e-11	13.21
biological_process	TraesCS2A01G176000_GW7	4	GO:0042546	cell wall biogenesis	14	451	389	179936	2.215e-12	3.14127e-11	14.36
biological_process	TraesCS2D01G183400_GW7	8	GO:0009926	auxin polar transport	16	1022	256	179936	2.96981e-12	4.56609e-11	11
biological_process	TraesCS2D01G183400_GW7	7	GO:0045489	pectin biosynthetic process	10	1022	63	179936	3.25781e-12	4.80854e-11	27.95
biological_process	TraesCS2B01G202300_GW7	7	GO:0051783	regulation of nuclear division	16	2018	130	179936	2.16585e-12	5.10177e-11	10.97
biological_process	TraesCS2B01G202300_GW7	5	GO:0048638	regulation of developmental growth	23	2018	331	179936	7.40456e-12	1.61002e-10	6.2
biological_process	TraesCS2D01G183400_GW7	6	GO:0009914	hormone transport	16	1022	283	179936	1.34286e-11	1.70868e-10	9.95
biological_process	TraesCS2D01G183400_GW7	7	GO:0060918	auxin transport	16	1022	283	179936	1.34286e-11	1.70868e-10	9.95
biological_process	TraesCS2A01G176000_GW7	5	GO:0043401	steroid hormone mediated signaling pathway	9	451	113	179936	1.70933e-11	2.22213e-10	31.78
biological_process	TraesCS5D01G294400_GW8	7	GO:0010052	guard cell differentiation	5	130	30	179936	2.55798e-11	3.58118e-10	230.69
biological_process	TraesCS2D01G183400_GW7	5	GO:0046620	regulation of organ growth	12	1022	142	179936	4.68583e-11	5.76357e-10	14.88
biological_process	TraesCS2B01G202300_GW7	4	GO:0042546	cell wall biogenesis	24	2018	389	179936	3.1367e-11	6.48762e-10	5.5
biological_process	TraesCS2B01G202300_GW7	6	GO:0009958	positive gravitropism	9	2018	33	179936	8.34875e-11	1.68565e-09	24.32
biological_process	TraesCS7B01G013100_VRN3	6	GO:0034219	carbohydrate transmembrane transport	27	2724	354	179936	1.22701e-11	2.2669e-09	5.04
biological_process	TraesCS2A01G176000_GW7	6	GO:0009958	positive gravitropism	6	451	33	179936	2.50832e-10	2.79499e-09	72.54
biological_process	TraesCS7B01G013100_VRN3	4	GO:0061077	chaperone-mediated protein folding	16	2724	114	179936	2.32904e-11	3.44232e-09	9.27
biological_process	TraesCS2B01G202300_GW7	3	GO:0048646	anatomical structure formation involved in morphogenesis	22	2018	369	179936	3.88943e-10	7.52144e-09	5.32
biological_process	TraesCS2D01G183400_GW7	7	GO:0010394	homogalacturonan metabolic process	5	1022	9	179936	7.23774e-10	7.63065e-09	97.81
biological_process	TraesCS2D01G183400_GW7	8	GO:0010289	homogalacturonan biosynthetic process	5	1022	9	179936	7.23774e-10	7.63065e-09	97.81
biological_process	TraesCS2B01G202300_GW7	3	GO:0008283	cell proliferation	16	2018	186	179936	5.00592e-10	9.2283e-09	7.67
biological_process	TraesCS2B01G202300_GW7	5	GO:0043401	steroid hormone mediated signaling pathway	13	2018	113	179936	5.81386e-10	1.04897e-08	10.26
biological_process	TraesCS7B01G013100_VRN3	8	GO:0016116	carotenoid metabolic process	22	2724	262	179936	1.51355e-10	1.11851e-08	5.55
biological_process	TraesCS7B01G013100_VRN3	8	GO:0016108	tetraterpenoid metabolic process	22	2724	262	179936	1.51355e-10	1.11851e-08	5.55
biological_process	TraesCS2B01G202300_GW7	7	GO:0007088	regulation of mitotic nuclear division	13	2018	117	179936	8.99384e-10	1.58891e-08	9.91
biological_process	TraesCS2A01G176000_GW7	3	GO:0019953	sexual reproduction	8	451	134	179936	2.31489e-09	2.12426e-08	23.82
biological_process	TraesCS2A01G176000_GW7	6	GO:0009742	brassinosteroid mediated signaling pathway	7	451	84	179936	2.27497e-09	2.12426e-08	33.25
biological_process	TraesCS2A01G176000_GW7	8	GO:0010315	auxin efflux	6	451	48	179936	2.69219e-09	2.33323e-08	49.87
biological_process	TraesCS2A01G176000_GW7	3	GO:0044703	multi-organism reproductive process	8	451	139	179936	3.09355e-09	2.53997e-08	22.96
biological_process	TraesCS2B01G202300_GW7	8	GO:0061647	histone H3-K9 modification	15	2018	174	179936	1.67671e-09	2.82659e-08	7.69
biological_process	TraesCS2B01G202300_GW7	8	GO:0051567	histone H3-K9 methylation	15	2018	174	179936	1.67671e-09	2.82659e-08	7.69
biological_process	TraesCS7B01G013100_VRN3	4	GO:0015996	chlorophyll catabolic process	11	2724	56	179936	7.47823e-10	3.19499e-08	12.98
biological_process	TraesCS7B01G013100_VRN3	5	GO:0051187	cofactor catabolic process	11	2724	56	179936	7.47823e-10	3.19499e-08	12.98
biological_process	TraesCS7B01G013100_VRN3	5	GO:0046149	pigment catabolic process	11	2724	56	179936	7.47823e-10	3.19499e-08	12.98
biological_process	TraesCS7B01G013100_VRN3	6	GO:0019288	isopentenyl diphosphate biosynthetic process, methylerythritol 4-phosphate pathway	25	2724	364	179936	6.21475e-10	3.19499e-08	4.54
biological_process	TraesCS7B01G013100_VRN3	6	GO:0006787	porphyrin-containing compound catabolic process	11	2724	56	179936	7.47823e-10	3.19499e-08	12.98
biological_process	TraesCS7B01G013100_VRN3	6	GO:0015994	chlorophyll metabolic process	24	2724	339	179936	7.41394e-10	3.19499e-08	4.68
biological_process	TraesCS7B01G013100_VRN3	6	GO:0033015	tetrapyrrole catabolic process	11	2724	56	179936	7.47823e-10	3.19499e-08	12.98
biological_process	TraesCS2B01G202300_GW7	6	GO:0070507	regulation of microtubule cytoskeleton organization	8	2018	33	179936	2.67169e-09	4.27471e-08	21.62
biological_process	TraesCS2D01G183400_GW7	8	GO:0052325	cell wall pectin biosynthetic process	5	1022	12	179936	4.4855e-09	4.59763e-08	73.36
biological_process	TraesCS7B01G013100_VRN3	6	GO:0009240	isopentenyl diphosphate biosynthetic process	25	2724	388	179936	2.28829e-09	8.01656e-08	4.26
biological_process	TraesCS7B01G013100_VRN3	6	GO:0046490	isopentenyl diphosphate metabolic process	25	2724	388	179936	2.28829e-09	8.01656e-08	4.26
biological_process	TraesCS7B01G013100_VRN3	8	GO:0005982	starch metabolic process	25	2724	388	179936	2.28829e-09	8.01656e-08	4.26
biological_process	TraesCS2B01G202300_GW7	8	GO:0006275	regulation of DNA replication	16	2018	220	179936	5.71845e-09	8.98008e-08	6.48
biological_process	TraesCS5D01G294400_GW8	7	GO:2000122	negative regulation of stomatal complex development	3	130	7	179936	1.2869e-08	9.00829e-08	593.2
biological_process	TraesCS2D01G183400_GW7	8	GO:0010315	auxin efflux	7	1022	48	179936	1.12334e-08	1.06285e-07	25.68
biological_process	TraesCS7B01G013100_VRN3	7	GO:0010304	PSII associated light-harvesting complex II catabolic process	10	2724	51	179936	4.51828e-09	1.45174e-07	12.95
biological_process	TraesCS5D01G294400_GW8	6	GO:0090627	plant epidermal cell differentiation	5	130	119	179936	3.11379e-08	1.4531e-07	58.16
biological_process	TraesCS2B01G202300_GW7	7	GO:1901990	regulation of mitotic cell cycle phase transition	15	2018	198	179936	9.79778e-09	1.45763e-07	6.75
biological_process	TraesCS2B01G202300_GW7	7	GO:1901987	regulation of cell cycle phase transition	15	2018	198	179936	9.79778e-09	1.45763e-07	6.75
biological_process	TraesCS7B01G013100_VRN3	6	GO:0000023	maltose metabolic process	18	2724	213	179936	6.17131e-09	1.82424e-07	5.58
biological_process	TraesCS7B01G013100_VRN3	7	GO:0019252	starch biosynthetic process	22	2724	319	179936	5.9873e-09	1.82424e-07	4.56
biological_process	TraesCS2D01G183400_GW7	5	GO:0043401	steroid hormone mediated signaling pathway	9	1022	113	179936	2.09335e-08	1.82755e-07	14.02
biological_process	TraesCS2A01G176000_GW7	6	GO:0010928	regulation of auxin mediated signaling pathway	6	451	72	179936	3.2578e-08	2.03287e-07	33.25
biological_process	TraesCS7B01G013100_VRN3	6	GO:0016117	carotenoid biosynthetic process	19	2724	242	179936	7.93119e-09	2.14319e-07	5.19
biological_process	TraesCS7B01G013100_VRN3	6	GO:0044257	cellular protein catabolic process	10	2724	54	179936	8.12034e-09	2.14319e-07	12.23
biological_process	TraesCS7B01G013100_VRN3	8	GO:0016109	tetraterpenoid biosynthetic process	19	2724	242	179936	7.93119e-09	2.14319e-07	5.19
biological_process	TraesCS7B01G013100_VRN3	5	GO:0042537	benzene-containing compound metabolic process	18	2724	220	179936	1.02418e-08	2.60989e-07	5.4
biological_process	TraesCS2D01G183400_GW7	6	GO:0009958	positive gravitropism	6	1022	33	179936	3.21513e-08	2.69633e-07	32.01
biological_process	TraesCS2B01G202300_GW7	7	GO:0010394	homogalacturonan metabolic process	5	2018	9	179936	2.14285e-08	3.07989e-07	49.54
biological_process	TraesCS2B01G202300_GW7	8	GO:0010289	homogalacturonan biosynthetic process	5	2018	9	179936	2.14285e-08	3.07989e-07	49.54
biological_process	TraesCS2B01G202300_GW7	7	GO:0045489	pectin biosynthetic process	9	2018	63	179936	3.78863e-08	5.3546e-07	12.74
biological_process	TraesCS2B01G202300_GW7	6	GO:0009411	response to UV	12	2018	132	179936	3.88315e-08	5.39821e-07	8.11
biological_process	TraesCS2B01G202300_GW7	6	GO:0009742	brassinosteroid mediated signaling pathway	10	2018	84	179936	4.00674e-08	5.48018e-07	10.61
biological_process	TraesCS2B01G202300_GW7	4	GO:0032506	cytokinetic process	16	2018	254	179936	4.31344e-08	5.7153e-07	5.62
biological_process	TraesCS2B01G202300_GW7	5	GO:1902410	mitotic cytokinetic process	16	2018	254	179936	4.31344e-08	5.7153e-07	5.62
biological_process	TraesCS5D01G294400_GW8	7	GO:2000038	regulation of stomatal complex development	3	130	16	179936	2.04925e-07	5.7379e-07	259.52
biological_process	TraesCS7B01G013100_VRN3	6	GO:0030091	protein repair	10	2724	61	179936	2.77952e-08	6.41896e-07	10.83
biological_process	TraesCS7B01G013100_VRN3	4	GO:0018904	ether metabolic process	12	2724	99	179936	3.88193e-08	8.19641e-07	8.01
biological_process	TraesCS7B01G013100_VRN3	5	GO:0006662	glycerol ether metabolic process	12	2724	99	179936	3.88193e-08	8.19641e-07	8.01
biological_process	TraesCS2D01G183400_GW7	8	GO:0052546	cell wall pectin metabolic process	5	1022	22	179936	1.42275e-07	1.0294e-06	40.01
biological_process	TraesCS2B01G202300_GW7	8	GO:0016572	histone phosphorylation	9	2018	70	179936	9.70374e-08	1.26596e-06	11.46
biological_process	TraesCS2D01G183400_GW7	6	GO:0010928	regulation of auxin mediated signaling pathway	7	1022	72	179936	1.99676e-07	1.41693e-06	17.12
biological_process	TraesCS2B01G202300_GW7	6	GO:0010928	regulation of auxin mediated signaling pathway	9	2018	72	179936	1.24475e-07	1.57544e-06	11.15
biological_process	TraesCS2B01G202300_GW7	8	GO:0052325	cell wall pectin biosynthetic process	5	2018	12	179936	1.30966e-07	1.63322e-06	37.15
biological_process	TraesCS7B01G013100_VRN3	4	GO:0016143	S-glycoside metabolic process	15	2724	175	179936	9.17011e-08	1.69418e-06	5.66
biological_process	TraesCS7B01G013100_VRN3	6	GO:0019757	glycosinolate metabolic process	15	2724	175	179936	9.17011e-08	1.69418e-06	5.66
biological_process	TraesCS7B01G013100_VRN3	7	GO:0019760	glucosinolate metabolic process	15	2724	175	179936	9.17011e-08	1.69418e-06	5.66
biological_process	TraesCS7B01G013100_VRN3	5	GO:0009668	plastid membrane organization	23	2724	407	179936	1.07104e-07	1.84069e-06	3.73
biological_process	TraesCS7B01G013100_VRN3	6	GO:0010027	thylakoid membrane organization	23	2724	407	179936	1.07104e-07	1.84069e-06	3.73
biological_process	TraesCS7B01G013100_VRN3	6	GO:0006778	porphyrin-containing compound metabolic process	24	2724	441	179936	1.14767e-07	1.88473e-06	3.59
biological_process	TraesCS7B01G013100_VRN3	7	GO:0009773	photosynthetic electron transport in photosystem I	12	2724	109	179936	1.14519e-07	1.88473e-06	7.27
biological_process	TraesCS5D01G294400_GW8	8	GO:0010411	xyloglucan metabolic process	5	130	232	179936	8.56555e-07	1.99863e-06	29.83
biological_process	TraesCS2B01G202300_GW7	5	GO:0051017	actin filament bundle assembly	6	2018	23	179936	1.69327e-07	2.02238e-06	23.26
biological_process	TraesCS2B01G202300_GW7	6	GO:0061572	actin filament bundle organization	6	2018	23	179936	1.69327e-07	2.02238e-06	23.26
biological_process	TraesCS2B01G202300_GW7	7	GO:0051493	regulation of cytoskeleton organization	13	2018	187	179936	2.52761e-07	2.93618e-06	6.2
biological_process	TraesCS7B01G013100_VRN3	5	GO:0043094	cellular metabolic compound salvage	22	2724	389	179936	1.97723e-07	3.17646e-06	3.74
biological_process	TraesCS7B01G013100_VRN3	8	GO:0019509	L-methionine biosynthetic process from methylthioadenosine	8	2724	42	179936	2.03891e-07	3.20586e-06	12.58
biological_process	TraesCS7B01G013100_VRN3	6	GO:0043467	regulation of generation of precursor metabolites and energy	9	2724	59	179936	2.62076e-07	3.95253e-06	10.08
biological_process	TraesCS7B01G013100_VRN3	7	GO:0042548	regulation of photosynthesis, light reaction	9	2724	59	179936	2.62076e-07	3.95253e-06	10.08
biological_process	TraesCS2D01G183400_GW7	6	GO:0009742	brassinosteroid mediated signaling pathway	7	1022	84	179936	5.78736e-07	4.02931e-06	14.67
biological_process	TraesCS2B01G202300_GW7	6	GO:0000819	sister chromatid segregation	6	2018	26	179936	3.75225e-07	4.24254e-06	20.58
biological_process	TraesCS2B01G202300_GW7	3	GO:0019953	sexual reproduction	11	2018	134	179936	4.01224e-07	4.47682e-06	7.32
biological_process	TraesCS2B01G202300_GW7	9	GO:0006268	DNA unwinding involved in DNA replication	7	2018	42	179936	4.22838e-07	4.65671e-06	14.86
biological_process	TraesCS2B01G202300_GW7	6	GO:0000911	cytokinesis by cell plate formation	14	2018	230	179936	4.47609e-07	4.86632e-06	5.43
biological_process	TraesCS2D01G183400_GW7	4	GO:0048437	floral organ development	7	1022	87	179936	7.35693e-07	5.02724e-06	14.17
biological_process	TraesCS2B01G202300_GW7	4	GO:0048449	floral organ formation	11	2018	137	179936	5.01199e-07	5.37996e-06	7.16
biological_process	TraesCS2A01G176000_GW7	4	GO:0048833	specification of floral organ number	3	451	9	179936	1.29927e-06	6.14199e-06	132.99
biological_process	TraesCS2B01G202300_GW7	3	GO:0044703	multi-organism reproductive process	11	2018	139	179936	5.79492e-07	6.14261e-06	7.06
biological_process	TraesCS2B01G202300_GW7	7	GO:0007067	mitotic nuclear division	10	2018	112	179936	6.18622e-07	6.47644e-06	7.96
biological_process	TraesCS2B01G202300_GW7	5	GO:0046620	regulation of organ growth	11	2018	142	179936	7.1716e-07	7.41648e-06	6.91
biological_process	TraesCS2B01G202300_GW7	4	GO:0009606	tropism	12	2018	173	179936	7.42228e-07	7.58324e-06	6.18
biological_process	TraesCS2D01G183400_GW7	3	GO:0019953	sexual reproduction	8	1022	134	179936	1.16911e-06	7.70363e-06	10.51
biological_process	TraesCS7B01G013100_VRN3	6	GO:0043102	amino acid salvage	8	2724	48	179936	6.01409e-07	8.71453e-06	11.01
biological_process	TraesCS7B01G013100_VRN3	7	GO:0071267	L-methionine salvage	8	2724	48	179936	6.01409e-07	8.71453e-06	11.01
biological_process	TraesCS2A01G176000_GW7	5	GO:0009630	gravitropism	6	451	143	179936	1.91646e-06	8.79317e-06	16.74
biological_process	TraesCS7B01G013100_VRN3	7	GO:1905156	negative regulation of photosynthesis	6	2724	22	179936	7.25469e-07	9.74766e-06	18.02
biological_process	TraesCS7B01G013100_VRN3	7	GO:0010310	regulation of hydrogen peroxide metabolic process	10	2724	85	179936	6.94151e-07	9.74766e-06	7.77
biological_process	TraesCS7B01G013100_VRN3	8	GO:0043155	negative regulation of photosynthesis, light reaction	6	2724	22	179936	7.25469e-07	9.74766e-06	18.02
biological_process	TraesCS7B01G013100_VRN3	8	GO:0010205	photoinhibition	6	2724	22	179936	7.25469e-07	9.74766e-06	18.02
biological_process	TraesCS2D01G183400_GW7	3	GO:0044703	multi-organism reproductive process	8	1022	139	179936	1.54066e-06	9.97374e-06	10.13
biological_process	TraesCS2B01G202300_GW7	4	GO:0009629	response to gravity	11	2018	148	179936	1.08137e-06	1.0189e-05	6.63
biological_process	TraesCS2A01G176000_GW7	4	GO:0009629	response to gravity	6	451	148	179936	2.33911e-06	1.04257e-05	16.17
biological_process	TraesCS2A01G176000_GW7	4	GO:0006949	syncytium formation	3	451	11	179936	2.54262e-06	1.04381e-05	108.81
biological_process	TraesCS2A01G176000_GW7	8	GO:0060919	auxin influx	3	451	11	179936	2.54262e-06	1.04381e-05	108.81
biological_process	TraesCS2B01G202300_GW7	5	GO:0003002	regionalization	12	2018	180	179936	1.12947e-06	1.05252e-05	5.94
biological_process	TraesCS2B01G202300_GW7	5	GO:0048767	root hair elongation	6	2018	31	179936	1.14381e-06	1.05429e-05	17.26
biological_process	TraesCS2B01G202300_GW7	4	GO:1905393	plant organ formation	13	2018	214	179936	1.16762e-06	1.06467e-05	5.42
biological_process	TraesCS7B01G013100_VRN3	5	GO:0034599	cellular response to oxidative stress	12	2724	131	179936	8.54364e-07	1.10768e-05	6.05
biological_process	TraesCS2B01G202300_GW7	6	GO:1902584	positive regulation of response to water deprivation	3	2018	3	179936	1.40854e-06	1.21882e-05	89.17
biological_process	TraesCS2B01G202300_GW7	6	GO:0009853	photorespiration	13	2018	217	179936	1.36389e-06	1.21882e-05	5.34
biological_process	TraesCS2B01G202300_GW7	7	GO:0034498	early endosome to Golgi transport	3	2018	3	179936	1.40854e-06	1.21882e-05	89.17
biological_process	TraesCS7B01G013100_VRN3	8	GO:0071265	L-methionine biosynthetic process	8	2724	51	179936	9.74832e-07	1.22102e-05	10.36
biological_process	TraesCS2B01G202300_GW7	8	GO:0009926	auxin polar transport	14	2018	256	179936	1.59779e-06	1.36861e-05	4.88
biological_process	TraesCS2B01G202300_GW7	3	GO:0016049	cell growth	17	2018	376	179936	1.77224e-06	1.42742e-05	4.03
biological_process	TraesCS2B01G202300_GW7	3	GO:0048589	developmental growth	14	2018	258	179936	1.75029e-06	1.42742e-05	4.84
biological_process	TraesCS2B01G202300_GW7	6	GO:1901421	positive regulation of response to alcohol	5	2018	19	179936	1.8011e-06	1.42742e-05	23.46
biological_process	TraesCS2B01G202300_GW7	7	GO:0009789	positive regulation of abscisic acid-activated signaling pathway	5	2018	19	179936	1.8011e-06	1.42742e-05	23.46
biological_process	TraesCS2B01G202300_GW7	7	GO:0034968	histone lysine methylation	17	2018	376	179936	1.77224e-06	1.42742e-05	4.03
biological_process	TraesCS2B01G202300_GW7	8	GO:1902749	regulation of cell cycle G2/M phase transition	9	2018	98	179936	1.77357e-06	1.42742e-05	8.19
biological_process	TraesCS2B01G202300_GW7	8	GO:0010389	regulation of G2/M transition of mitotic cell cycle	9	2018	98	179936	1.77357e-06	1.42742e-05	8.19
biological_process	TraesCS2B01G202300_GW7	4	GO:0007051	spindle organization	10	2018	126	179936	1.82823e-06	1.4355e-05	7.08
biological_process	TraesCS2A01G176000_GW7	3	GO:0043473	pigmentation	3	451	13	179936	4.39078e-06	1.55673e-05	92.07
biological_process	TraesCS2A01G176000_GW7	4	GO:0043476	pigment accumulation	3	451	13	179936	4.39078e-06	1.55673e-05	92.07
biological_process	TraesCS2A01G176000_GW7	4	GO:0043480	pigment accumulation in tissues	3	451	13	179936	4.39078e-06	1.55673e-05	92.07
biological_process	TraesCS2A01G176000_GW7	5	GO:0043478	pigment accumulation in response to UV light	3	451	13	179936	4.39078e-06	1.55673e-05	92.07
biological_process	TraesCS2A01G176000_GW7	5	GO:0043479	pigment accumulation in tissues in response to UV light	3	451	13	179936	4.39078e-06	1.55673e-05	92.07
biological_process	TraesCS2A01G176000_GW7	7	GO:0043481	anthocyanin accumulation in tissues in response to UV light	3	451	13	179936	4.39078e-06	1.55673e-05	92.07
biological_process	TraesCS7B01G013100_VRN3	6	GO:0009637	response to blue light	13	2724	162	179936	1.37046e-06	1.66027e-05	5.3
biological_process	TraesCS2D01G183400_GW7	6	GO:0010393	galacturonan metabolic process	10	1022	256	179936	2.65846e-06	1.66267e-05	6.88
biological_process	TraesCS2D01G183400_GW7	7	GO:0045488	pectin metabolic process	10	1022	256	179936	2.65846e-06	1.66267e-05	6.88
biological_process	TraesCS2B01G202300_GW7	4	GO:0000910	cytokinesis	7	2018	53	179936	2.16986e-06	1.67276e-05	11.78
biological_process	TraesCS2B01G202300_GW7	6	GO:0009855	determination of bilateral symmetry	7	2018	53	179936	2.16986e-06	1.67276e-05	11.78
biological_process	TraesCS2B01G202300_GW7	5	GO:0044774	mitotic DNA integrity checkpoint	6	2018	35	179936	2.42678e-06	1.78233e-05	15.29
biological_process	TraesCS2B01G202300_GW7	6	GO:0051510	regulation of unidimensional cell growth	7	2018	54	179936	2.46882e-06	1.78233e-05	11.56
biological_process	TraesCS2B01G202300_GW7	7	GO:0045736	negative regulation of cyclin-dependent protein serine/threonine kinase activity	5	2018	20	179936	2.37917e-06	1.78233e-05	22.29
biological_process	TraesCS2B01G202300_GW7	7	GO:1904030	negative regulation of cyclin-dependent protein kinase activity	5	2018	20	179936	2.37917e-06	1.78233e-05	22.29
biological_process	TraesCS2B01G202300_GW7	8	GO:0006261	DNA-dependent DNA replication	11	2018	161	179936	2.4685e-06	1.78233e-05	6.09
biological_process	TraesCS2A01G176000_GW7	4	GO:0009606	tropism	6	451	173	179936	5.74609e-06	1.94867e-05	13.84
biological_process	TraesCS2B01G202300_GW7	5	GO:0007264	small GTPase mediated signal transduction	15	2018	309	179936	2.99294e-06	2.09753e-05	4.33
biological_process	TraesCS2B01G202300_GW7	6	GO:0045786	negative regulation of cell cycle	14	2018	270	179936	2.97023e-06	2.09753e-05	4.62
biological_process	TraesCS5D01G294400_GW8	4	GO:0042546	cell wall biogenesis	5	130	389	179936	1.05526e-05	2.11052e-05	17.79
biological_process	TraesCS2D01G183400_GW7	8	GO:0035674	tricarboxylic acid transmembrane transport	3	1022	6	179936	3.60758e-06	2.11301e-05	88.03
biological_process	TraesCS2B01G202300_GW7	7	GO:0090224	regulation of spindle organization	5	2018	21	179936	3.09366e-06	2.13287e-05	21.23
biological_process	TraesCS2B01G202300_GW7	8	GO:0060236	regulation of mitotic spindle organization	5	2018	21	179936	3.09366e-06	2.13287e-05	21.23
biological_process	TraesCS2B01G202300_GW7	5	GO:0009799	specification of symmetry	7	2018	56	179936	3.17053e-06	2.16823e-05	11.15
biological_process	TraesCS7B01G013100_VRN3	8	GO:0035304	regulation of protein dephosphorylation	17	2724	281	179936	1.86902e-06	2.22775e-05	4
biological_process	TraesCS7B01G013100_VRN3	6	GO:0070189	kynurenine metabolic process	5	2724	15	179936	2.09644e-06	2.23456e-05	22.02
biological_process	TraesCS7B01G013100_VRN3	6	GO:0042436	indole-containing compound catabolic process	5	2724	15	179936	2.09644e-06	2.23456e-05	22.02
biological_process	TraesCS7B01G013100_VRN3	6	GO:0019441	tryptophan catabolic process to kynurenine	5	2724	15	179936	2.09644e-06	2.23456e-05	22.02
biological_process	TraesCS7B01G013100_VRN3	6	GO:0009696	salicylic acid metabolic process	10	2724	96	179936	2.15283e-06	2.23456e-05	6.88
biological_process	TraesCS7B01G013100_VRN3	7	GO:0010206	photosystem II repair	7	2724	40	179936	2.17711e-06	2.23456e-05	11.56
biological_process	TraesCS7B01G013100_VRN3	7	GO:0006569	tryptophan catabolic process	5	2724	15	179936	2.09644e-06	2.23456e-05	22.02
biological_process	TraesCS7B01G013100_VRN3	7	GO:0046218	indolalkylamine catabolic process	5	2724	15	179936	2.09644e-06	2.23456e-05	22.02
biological_process	TraesCS7B01G013100_VRN3	8	GO:0009697	salicylic acid biosynthetic process	10	2724	96	179936	2.15283e-06	2.23456e-05	6.88
biological_process	TraesCS7B01G013100_VRN3	5	GO:0016226	iron-sulfur cluster assembly	15	2724	225	179936	2.26563e-06	2.26257e-05	4.4
biological_process	TraesCS7B01G013100_VRN3	5	GO:0031163	metallo-sulfur cluster assembly	15	2724	225	179936	2.26563e-06	2.26257e-05	4.4
biological_process	TraesCS2B01G202300_GW7	4	GO:0000712	resolution of meiotic recombination intermediates	6	2018	37	179936	3.40985e-06	2.29488e-05	14.46
biological_process	TraesCS2A01G176000_GW7	6	GO:0048832	specification of plant organ number	3	451	15	179936	6.9593e-06	2.30989e-05	79.79
biological_process	TraesCS2A01G176000_GW7	5	GO:0003002	regionalization	6	451	180	179936	7.20808e-06	2.34263e-05	13.3
biological_process	TraesCS2B01G202300_GW7	4	GO:0097435	supramolecular fiber organization	15	2018	315	179936	3.77834e-06	2.52286e-05	4.25
biological_process	TraesCS7B01G013100_VRN3	8	GO:0035303	regulation of dephosphorylation	17	2724	288	179936	2.60412e-06	2.56592e-05	3.9
biological_process	TraesCS2B01G202300_GW7	8	GO:0052546	cell wall pectin metabolic process	5	2018	22	179936	3.9664e-06	2.62774e-05	20.26
biological_process	TraesCS7B01G013100_VRN3	3	GO:0051775	response to redox state	3	2724	3	179936	3.46574e-06	2.69598e-05	66.06
biological_process	TraesCS7B01G013100_VRN3	4	GO:0071461	cellular response to redox state	3	2724	3	179936	3.46574e-06	2.69598e-05	66.06
biological_process	TraesCS7B01G013100_VRN3	4	GO:0043609	regulation of carbon utilization	3	2724	3	179936	3.46574e-06	2.69598e-05	66.06
biological_process	TraesCS7B01G013100_VRN3	5	GO:0010477	response to sulfur dioxide	3	2724	3	179936	3.46574e-06	2.69598e-05	66.06
biological_process	TraesCS7B01G013100_VRN3	6	GO:1902395	regulation of 1-deoxy-D-xylulose-5-phosphate synthase activity	3	2724	3	179936	3.46574e-06	2.69598e-05	66.06
biological_process	TraesCS7B01G013100_VRN3	6	GO:0060860	regulation of floral organ abscission	3	2724	3	179936	3.46574e-06	2.69598e-05	66.06
biological_process	TraesCS7B01G013100_VRN3	7	GO:0060862	negative regulation of floral organ abscission	3	2724	3	179936	3.46574e-06	2.69598e-05	66.06
biological_process	TraesCS7B01G013100_VRN3	7	GO:0080005	photosystem stoichiometry adjustment	3	2724	3	179936	3.46574e-06	2.69598e-05	66.06
biological_process	TraesCS7B01G013100_VRN3	7	GO:0010478	chlororespiration	3	2724	3	179936	3.46574e-06	2.69598e-05	66.06
biological_process	TraesCS2B01G202300_GW7	5	GO:0051788	response to misfolded protein	9	2018	109	179936	4.30453e-06	2.82964e-05	7.36
biological_process	TraesCS7B01G013100_VRN3	8	GO:1904659	glucose transmembrane transport	14	2724	205	179936	3.68883e-06	2.83963e-05	4.51
biological_process	TraesCS2A01G176000_GW7	5	GO:0048827	phyllome development	7	451	284	179936	8.96705e-06	2.85481e-05	9.83
biological_process	TraesCS2B01G202300_GW7	4	GO:0048439	flower morphogenesis	6	2018	39	179936	4.6947e-06	3.03901e-05	13.72
biological_process	TraesCS2B01G202300_GW7	4	GO:0006949	syncytium formation	4	2018	11	179936	4.88804e-06	3.11659e-05	32.42
biological_process	TraesCS2B01G202300_GW7	6	GO:0009914	hormone transport	14	2018	283	179936	5.09842e-06	3.20256e-05	4.41
biological_process	TraesCS2B01G202300_GW7	7	GO:0060918	auxin transport	14	2018	283	179936	5.09842e-06	3.20256e-05	4.41
biological_process	TraesCS2B01G202300_GW7	6	GO:0006270	DNA replication initiation	9	2018	112	179936	5.38372e-06	3.35691e-05	7.17
biological_process	TraesCS2B01G202300_GW7	5	GO:0014070	response to organic cyclic compound	12	2018	210	179936	5.58145e-06	3.43308e-05	5.1
biological_process	TraesCS5D01G294400_GW8	6	GO:0048366	leaf development	4	130	214	179936	1.96464e-05	3.43813e-05	25.87
biological_process	TraesCS2B01G202300_GW7	5	GO:0009630	gravitropism	10	2018	143	179936	5.70937e-06	3.48312e-05	6.24
biological_process	TraesCS2B01G202300_GW7	4	GO:0048588	developmental cell growth	8	2018	86	179936	6.03694e-06	3.65297e-05	8.29
biological_process	TraesCS2B01G202300_GW7	6	GO:0022604	regulation of cell morphogenesis	10	2018	144	179936	6.07393e-06	3.65297e-05	6.19
biological_process	TraesCS2A01G176000_GW7	2	GO:0051704	multi-organism process	8	451	421	179936	1.36164e-05	4.16503e-05	7.58
biological_process	TraesCS7B01G013100_VRN3	7	GO:0010155	regulation of proton transport	8	2724	64	179936	5.69336e-06	4.16574e-05	8.26
biological_process	TraesCS2B01G202300_GW7	6	GO:0051052	regulation of DNA metabolic process	16	2018	374	179936	7.067e-06	4.22029e-05	3.81
biological_process	TraesCS2B01G202300_GW7	4	GO:0006346	methylation-dependent chromatin silencing	9	2018	116	179936	7.17727e-06	4.22662e-05	6.92
biological_process	TraesCS2B01G202300_GW7	6	GO:0018022	peptidyl-lysine methylation	17	2018	420	179936	7.64607e-06	4.47164e-05	3.61
biological_process	TraesCS2B01G202300_GW7	6	GO:0010583	response to cyclopentenone	6	2018	43	179936	8.44318e-06	4.90398e-05	12.44
biological_process	TraesCS7B01G013100_VRN3	10	GO:0046323	glucose import	14	2724	217	179936	7.09816e-06	4.99575e-05	4.26
biological_process	TraesCS7B01G013100_VRN3	4	GO:0005984	disaccharide metabolic process	20	2724	414	179936	7.46302e-06	5.20299e-05	3.19
biological_process	TraesCS2D01G183400_GW7	5	GO:0048830	adventitious root development	3	1022	8	179936	1.00157e-05	5.27969e-05	66.02
biological_process	TraesCS7B01G013100_VRN3	7	GO:0072511	divalent inorganic cation transport	19	2724	382	179936	8.29611e-06	5.57558e-05	3.29
biological_process	TraesCS7B01G013100_VRN3	8	GO:0035428	hexose transmembrane transport	14	2724	220	179936	8.29923e-06	5.57558e-05	4.2
biological_process	TraesCS7B01G013100_VRN3	8	GO:0015758	glucose transport	14	2724	220	179936	8.29923e-06	5.57558e-05	4.2
biological_process	TraesCS7B01G013100_VRN3	8	GO:0070838	divalent metal ion transport	19	2724	382	179936	8.29611e-06	5.57558e-05	3.29
biological_process	TraesCS7B01G013100_VRN3	5	GO:0009867	jasmonic acid mediated signaling pathway	12	2724	163	179936	8.38786e-06	5.58435e-05	4.86
biological_process	TraesCS7B01G013100_VRN3	8	GO:0006612	protein targeting to membrane	15	2724	251	179936	8.53392e-06	5.63086e-05	3.95
biological_process	TraesCS7B01G013100_VRN3	5	GO:0010200	response to chitin	10	2724	112	179936	8.68222e-06	5.66423e-05	5.9
biological_process	TraesCS7B01G013100_VRN3	8	GO:0008645	hexose transport	14	2724	221	179936	8.73778e-06	5.66423e-05	4.18
biological_process	TraesCS2A01G176000_GW7	6	GO:0080113	regulation of seed growth	3	451	21	179936	2.01161e-05	5.92096e-05	57
biological_process	TraesCS2A01G176000_GW7	7	GO:0045489	pectin biosynthetic process	4	451	63	179936	2.06348e-05	5.96116e-05	25.33
biological_process	TraesCS7B01G013100_VRN3	5	GO:0000103	sulfate assimilation	10	2724	113	179936	9.39618e-06	6.03806e-05	5.85
biological_process	TraesCS7B01G013100_VRN3	7	GO:0015749	monosaccharide transport	14	2724	224	179936	1.0179e-05	6.37481e-05	4.13
biological_process	TraesCS2A01G176000_GW7	6	GO:0009411	response to UV	5	451	132	179936	2.30363e-05	6.53394e-05	15.11
biological_process	TraesCS2D01G183400_GW7	4	GO:0043062	extracellular structure organization	7	1022	134	179936	1.31206e-05	6.63221e-05	9.2
biological_process	TraesCS2D01G183400_GW7	5	GO:0030198	extracellular matrix organization	7	1022	134	179936	1.31206e-05	6.63221e-05	9.2
biological_process	TraesCS2B01G202300_GW7	8	GO:0030261	chromosome condensation	5	2018	27	179936	1.16059e-05	6.64987e-05	16.51
biological_process	TraesCS2B01G202300_GW7	4	GO:0044786	cell cycle DNA replication	8	2018	94	179936	1.17029e-05	6.66046e-05	7.59
biological_process	TraesCS7B01G013100_VRN3	6	GO:0016144	S-glycoside biosynthetic process	10	2724	115	179936	1.09772e-05	6.70427e-05	5.74
biological_process	TraesCS7B01G013100_VRN3	7	GO:0019758	glycosinolate biosynthetic process	10	2724	115	179936	1.09772e-05	6.70427e-05	5.74
biological_process	TraesCS7B01G013100_VRN3	8	GO:0019761	glucosinolate biosynthetic process	10	2724	115	179936	1.09772e-05	6.70427e-05	5.74
biological_process	TraesCS2D01G183400_GW7	8	GO:0015689	molybdate ion transport	4	1022	26	179936	1.40015e-05	6.88876e-05	27.09
biological_process	TraesCS2D01G183400_GW7	4	GO:0048833	specification of floral organ number	3	1022	9	179936	1.49598e-05	6.98755e-05	58.69
biological_process	TraesCS2D01G183400_GW7	6	GO:0051510	regulation of unidimensional cell growth	5	1022	54	179936	1.46999e-05	6.98755e-05	16.3
biological_process	TraesCS2D01G183400_GW7	8	GO:0006842	tricarboxylic acid transport	3	1022	9	179936	1.49598e-05	6.98755e-05	58.69
biological_process	TraesCS7B01G013100_VRN3	6	GO:2000377	regulation of reactive oxygen species metabolic process	11	2724	143	179936	1.30625e-05	7.72256e-05	5.08
biological_process	TraesCS2B01G202300_GW7	4	GO:0009887	animal organ morphogenesis	7	2018	70	179936	1.42993e-05	7.92534e-05	8.92
biological_process	TraesCS2B01G202300_GW7	6	GO:0030865	cortical cytoskeleton organization	4	2018	14	179936	1.44335e-05	7.94779e-05	25.48
biological_process	TraesCS7B01G013100_VRN3	4	GO:0010243	response to organonitrogen compound	10	2724	118	179936	1.37769e-05	8.01666e-05	5.6
biological_process	TraesCS7B01G013100_VRN3	5	GO:0010941	regulation of cell death	15	2724	262	179936	1.4178e-05	8.18555e-05	3.78
biological_process	TraesCS2B01G202300_GW7	8	GO:0010315	auxin efflux	6	2018	48	179936	1.62024e-05	8.8643e-05	11.15
biological_process	TraesCS5D01G294400_GW8	5	GO:0048827	phyllome development	4	130	284	179936	5.90169e-05	9.18041e-05	19.49
biological_process	TraesCS2D01G183400_GW7	6	GO:0010215	cellulose microfibril organization	5	1022	58	179936	2.09027e-05	9.52234e-05	15.18
biological_process	TraesCS2B01G202300_GW7	5	GO:0022603	regulation of anatomical structure morphogenesis	11	2018	198	179936	1.76404e-05	9.58914e-05	4.95
biological_process	TraesCS7B01G013100_VRN3	6	GO:0046189	phenol-containing compound biosynthetic process	10	2724	121	179936	1.71703e-05	9.76068e-05	5.46
biological_process	TraesCS2A01G176000_GW7	4	GO:0048367	shoot system development	6	451	242	179936	3.81821e-05	0.000106364	9.89
biological_process	TraesCS2B01G202300_GW7	7	GO:0006323	DNA packaging	5	2018	30	179936	1.99228e-05	0.000106927	14.86
biological_process	TraesCS5D01G294400_GW8	6	GO:0048581	negative regulation of post-embryonic development	3	130	112	179936	7.92784e-05	0.00011099	37.07
biological_process	TraesCS7B01G013100_VRN3	10	GO:0000373	Group II intron splicing	6	2724	38	179936	2.182e-05	0.000122159	10.43
biological_process	TraesCS2D01G183400_GW7	4	GO:0006949	syncytium formation	3	1022	11	179936	2.91367e-05	0.00012358	48.02
biological_process	TraesCS2D01G183400_GW7	7	GO:0051513	regulation of monopolar cell growth	3	1022	11	179936	2.91367e-05	0.00012358	48.02
biological_process	TraesCS2D01G183400_GW7	8	GO:0060919	auxin influx	3	1022	11	179936	2.91367e-05	0.00012358	48.02
biological_process	TraesCS2B01G202300_GW7	6	GO:0000082	G1/S transition of mitotic cell cycle	3	2018	6	179936	2.74674e-05	0.000136213	44.58
biological_process	TraesCS2B01G202300_GW7	7	GO:0034644	cellular response to UV	3	2018	6	179936	2.74674e-05	0.000136213	44.58
biological_process	TraesCS2B01G202300_GW7	7	GO:0046605	regulation of centrosome cycle	3	2018	6	179936	2.74674e-05	0.000136213	44.58
biological_process	TraesCS2B01G202300_GW7	8	GO:0035674	tricarboxylic acid transmembrane transport	3	2018	6	179936	2.74674e-05	0.000136213	44.58
biological_process	TraesCS2B01G202300_GW7	8	GO:0089722	phosphoenolpyruvate transmembrane transport	3	2018	6	179936	2.74674e-05	0.000136213	44.58
biological_process	TraesCS2B01G202300_GW7	8	GO:0046602	regulation of mitotic centrosome separation	3	2018	6	179936	2.74674e-05	0.000136213	44.58
biological_process	TraesCS2B01G202300_GW7	8	GO:0046607	positive regulation of centrosome cycle	3	2018	6	179936	2.74674e-05	0.000136213	44.58
biological_process	TraesCS2B01G202300_GW7	9	GO:0046604	positive regulation of mitotic centrosome separation	3	2018	6	179936	2.74674e-05	0.000136213	44.58
biological_process	TraesCS7B01G013100_VRN3	5	GO:0018958	phenol-containing compound metabolic process	10	2724	127	179936	2.61541e-05	0.000145323	5.2
biological_process	TraesCS2B01G202300_GW7	2	GO:0051704	multi-organism process	16	2018	421	179936	2.99379e-05	0.000147601	3.39
biological_process	TraesCS7B01G013100_VRN3	5	GO:0009626	plant-type hypersensitive response	7	2724	58	179936	2.7696e-05	0.000150728	7.97
biological_process	TraesCS7B01G013100_VRN3	6	GO:0034050	host programmed cell death induced by symbiont	7	2724	58	179936	2.7696e-05	0.000150728	7.97
biological_process	TraesCS7B01G013100_VRN3	7	GO:0010363	regulation of plant-type hypersensitive response	11	2724	155	179936	2.77388e-05	0.000150728	4.69
biological_process	TraesCS2D01G183400_GW7	6	GO:0048640	negative regulation of developmental growth	3	1022	12	179936	3.86843e-05	0.000158606	44.02
biological_process	TraesCS2D01G183400_GW7	7	GO:0046621	negative regulation of organ growth	3	1022	12	179936	3.86843e-05	0.000158606	44.02
biological_process	TraesCS2B01G202300_GW7	7	GO:0045859	regulation of protein kinase activity	12	2018	251	179936	3.29427e-05	0.000161477	4.26
biological_process	TraesCS2A01G176000_GW7	6	GO:0010143	cutin biosynthetic process	4	451	83	179936	6.11882e-05	0.000161786	19.23
biological_process	TraesCS2B01G202300_GW7	4	GO:0048364	root development	12	2018	252	179936	3.42397e-05	0.000166869	4.25
biological_process	TraesCS5D01G294400_GW8	5	GO:0051093	negative regulation of developmental process	3	130	138	179936	0.000147029	0.000171534	30.09
biological_process	TraesCS5D01G294400_GW8	5	GO:0051241	negative regulation of multicellular organismal process	3	130	136	179936	0.000140832	0.000171534	30.53
biological_process	TraesCS2B01G202300_GW7	6	GO:0043549	regulation of kinase activity	12	2018	255	179936	3.83997e-05	0.000183972	4.2
biological_process	TraesCS2B01G202300_GW7	6	GO:2000377	regulation of reactive oxygen species metabolic process	9	2018	143	179936	3.83354e-05	0.000183972	5.61
biological_process	TraesCS2B01G202300_GW7	8	GO:0001932	regulation of protein phosphorylation	12	2018	255	179936	3.83997e-05	0.000183972	4.2
biological_process	TraesCS2D01G183400_GW7	3	GO:0043473	pigmentation	3	1022	13	179936	5.00765e-05	0.000190497	40.63
biological_process	TraesCS2D01G183400_GW7	4	GO:0043476	pigment accumulation	3	1022	13	179936	5.00765e-05	0.000190497	40.63
biological_process	TraesCS2D01G183400_GW7	4	GO:0043480	pigment accumulation in tissues	3	1022	13	179936	5.00765e-05	0.000190497	40.63
biological_process	TraesCS2D01G183400_GW7	5	GO:0043478	pigment accumulation in response to UV light	3	1022	13	179936	5.00765e-05	0.000190497	40.63
biological_process	TraesCS2D01G183400_GW7	5	GO:0043479	pigment accumulation in tissues in response to UV light	3	1022	13	179936	5.00765e-05	0.000190497	40.63
biological_process	TraesCS2D01G183400_GW7	7	GO:0043481	anthocyanin accumulation in tissues in response to UV light	3	1022	13	179936	5.00765e-05	0.000190497	40.63
biological_process	TraesCS2B01G202300_GW7	5	GO:0042127	regulation of cell proliferation	10	2018	179	179936	4.00995e-05	0.000191036	4.98
biological_process	TraesCS7B01G013100_VRN3	8	GO:0016556	mRNA modification	13	2724	220	179936	3.73711e-05	0.000193127	3.9
biological_process	TraesCS2B01G202300_GW7	5	GO:0043094	cellular metabolic compound salvage	15	2018	389	179936	4.4485e-05	0.000209573	3.44
biological_process	TraesCS2B01G202300_GW7	5	GO:0007015	actin filament organization	11	2018	219	179936	4.44387e-05	0.000209573	4.48
biological_process	TraesCS7B01G013100_VRN3	6	GO:0072657	protein localization to membrane	15	2724	288	179936	4.2309e-05	0.00021563	3.44
biological_process	TraesCS2B01G202300_GW7	5	GO:0000902	cell morphogenesis	15	2018	392	179936	4.8501e-05	0.000225983	3.41
biological_process	TraesCS2D01G183400_GW7	3	GO:0048646	anatomical structure formation involved in morphogenesis	10	1022	369	179936	6.13867e-05	0.00023114	4.77
biological_process	TraesCS2B01G202300_GW7	4	GO:0035966	response to topologically incorrect protein	9	2018	148	179936	5.01384e-05	0.000232335	5.42
biological_process	TraesCS2B01G202300_GW7	4	GO:0010016	shoot system morphogenesis	6	2018	59	179936	5.35656e-05	0.000244213	9.07
biological_process	TraesCS2B01G202300_GW7	5	GO:0044772	mitotic cell cycle phase transition	4	2018	19	179936	5.34413e-05	0.000244213	18.77
biological_process	TraesCS7B01G013100_VRN3	5	GO:0009785	blue light signaling pathway	5	2724	27	179936	4.84502e-05	0.000245238	12.23
biological_process	TraesCS2B01G202300_GW7	8	GO:0042325	regulation of phosphorylation	12	2018	265	179936	5.55906e-05	0.00025209	4.04
biological_process	TraesCS2B01G202300_GW7	4	GO:0060560	developmental growth involved in morphogenesis	11	2018	225	179936	5.6696e-05	0.000255735	4.36
biological_process	TraesCS2A01G176000_GW7	4	GO:0048731	system development	6	451	290	179936	0.000103304	0.000255801	8.25
biological_process	TraesCS2B01G202300_GW7	4	GO:0048437	floral organ development	7	2018	87	179936	5.90905e-05	0.000256968	7.17
biological_process	TraesCS2B01G202300_GW7	4	GO:0007389	pattern specification process	13	2018	309	179936	5.87169e-05	0.000256968	3.75
biological_process	TraesCS2B01G202300_GW7	4	GO:0031570	DNA integrity checkpoint	6	2018	60	179936	5.89532e-05	0.000256968	8.92
biological_process	TraesCS2B01G202300_GW7	5	GO:0042023	DNA endoreduplication	7	2018	87	179936	5.90905e-05	0.000256968	7.17
biological_process	TraesCS2B01G202300_GW7	4	GO:0032989	cellular component morphogenesis	15	2018	400	179936	6.08059e-05	0.000263078	3.34
biological_process	TraesCS7B01G013100_VRN3	7	GO:0009644	response to high light intensity	11	2724	167	179936	5.48964e-05	0.000274111	4.35
biological_process	TraesCS2B01G202300_GW7	5	GO:0010440	stomatal lineage progression	5	2018	38	179936	6.51447e-05	0.000279004	11.73
biological_process	TraesCS2B01G202300_GW7	7	GO:0045930	negative regulation of mitotic cell cycle	9	2018	153	179936	6.48686e-05	0.000279004	5.25
biological_process	TraesCS2B01G202300_GW7	5	GO:0007076	mitotic chromosome condensation	4	2018	20	179936	6.62069e-05	0.000282128	17.83
biological_process	TraesCS2D01G183400_GW7	6	GO:0048832	specification of plant organ number	3	1022	15	179936	7.89938e-05	0.000285772	35.21
biological_process	TraesCS2D01G183400_GW7	10	GO:0051865	protein autoubiquitination	3	1022	15	179936	7.89938e-05	0.000285772	35.21
biological_process	TraesCS7B01G013100_VRN3	6	GO:0009310	amine catabolic process	5	2724	28	179936	5.82462e-05	0.000286959	11.8
biological_process	TraesCS7B01G013100_VRN3	7	GO:0042402	cellular biogenic amine catabolic process	5	2724	28	179936	5.82462e-05	0.000286959	11.8
biological_process	TraesCS2D01G183400_GW7	5	GO:0007264	small GTPase mediated signal transduction	9	1022	309	179936	8.23581e-05	0.00029505	5.13
biological_process	TraesCS7B01G013100_VRN3	5	GO:0019048	modulation by virus of host morphology or physiology	4	2724	15	179936	6.25993e-05	0.000296544	17.61
biological_process	TraesCS7B01G013100_VRN3	6	GO:0009854	oxidative photosynthetic carbon pathway	4	2724	15	179936	6.25993e-05	0.000296544	17.61
biological_process	TraesCS7B01G013100_VRN3	10	GO:0051938	L-glutamate import	4	2724	15	179936	6.25993e-05	0.000296544	17.61
biological_process	TraesCS2D01G183400_GW7	4	GO:0048367	shoot system development	8	1022	242	179936	8.51873e-05	0.000302251	5.82
biological_process	TraesCS7B01G013100_VRN3	5	GO:0080183	response to photooxidative stress	3	2724	6	179936	6.69848e-05	0.000309386	33.03
biological_process	TraesCS7B01G013100_VRN3	5	GO:0050891	multicellular organismal water homeostasis	3	2724	6	179936	6.69848e-05	0.000309386	33.03
biological_process	TraesCS7B01G013100_VRN3	6	GO:0050992	dimethylallyl diphosphate biosynthetic process	3	2724	6	179936	6.69848e-05	0.000309386	33.03
biological_process	TraesCS7B01G013100_VRN3	6	GO:0050993	dimethylallyl diphosphate metabolic process	3	2724	6	179936	6.69848e-05	0.000309386	33.03
biological_process	TraesCS2B01G202300_GW7	5	GO:0048830	adventitious root development	3	2018	8	179936	7.56248e-05	0.00031591	33.44
biological_process	TraesCS2B01G202300_GW7	6	GO:0030705	cytoskeleton-dependent intracellular transport	3	2018	8	179936	7.56248e-05	0.00031591	33.44
biological_process	TraesCS2A01G176000_GW7	4	GO:0048439	flower morphogenesis	3	451	39	179936	0.000133668	0.000315942	30.69
biological_process	TraesCS7B01G013100_VRN3	6	GO:0071482	cellular response to light stimulus	7	2724	67	179936	7.11728e-05	0.000324671	6.9
biological_process	TraesCS2B01G202300_GW7	5	GO:0001558	regulation of cell growth	7	2018	91	179936	7.87361e-05	0.000327295	6.86
biological_process	TraesCS2D01G183400_GW7	5	GO:0045926	negative regulation of growth	3	1022	16	179936	9.68116e-05	0.000333864	33.01
biological_process	TraesCS2D01G183400_GW7	6	GO:0046168	glycerol-3-phosphate catabolic process	3	1022	16	179936	9.68116e-05	0.000333864	33.01
biological_process	TraesCS2A01G176000_GW7	4	GO:0007389	pattern specification process	6	451	309	179936	0.000145742	0.000334349	7.75
biological_process	TraesCS2B01G202300_GW7	5	GO:0051338	regulation of transferase activity	12	2018	278	179936	8.75857e-05	0.000360547	3.85
biological_process	TraesCS7B01G013100_VRN3	7	GO:0071483	cellular response to blue light	5	2724	30	179936	8.23615e-05	0.000373406	11.01
biological_process	TraesCS7B01G013100_VRN3	6	GO:0009642	response to light intensity	14	2724	272	179936	8.51939e-05	0.000383892	3.4
biological_process	TraesCS2B01G202300_GW7	11	GO:0032147	activation of protein kinase activity	5	2018	41	179936	9.45907e-05	0.000385639	10.87
biological_process	TraesCS2D01G183400_GW7	6	GO:0006065	UDP-glucuronate biosynthetic process	3	1022	17	179936	0.000117059	0.000396284	31.07
biological_process	TraesCS2B01G202300_GW7	4	GO:0044770	cell cycle phase transition	4	2018	22	179936	9.81883e-05	0.000398391	16.21
biological_process	TraesCS2B01G202300_GW7	4	GO:0071216	cellular response to biotic stimulus	3	2018	9	179936	0.000112487	0.000435566	29.72
biological_process	TraesCS2B01G202300_GW7	4	GO:0048833	specification of floral organ number	3	2018	9	179936	0.000112487	0.000435566	29.72
biological_process	TraesCS2B01G202300_GW7	5	GO:0044843	cell cycle G1/S phase transition	3	2018	9	179936	0.000112487	0.000435566	29.72
biological_process	TraesCS2B01G202300_GW7	5	GO:0071219	cellular response to molecule of bacterial origin	3	2018	9	179936	0.000112487	0.000435566	29.72
biological_process	TraesCS2B01G202300_GW7	6	GO:0002229	defense response to oomycetes	3	2018	9	179936	0.000112487	0.000435566	29.72
biological_process	TraesCS2B01G202300_GW7	6	GO:0002239	response to oomycetes	3	2018	9	179936	0.000112487	0.000435566	29.72
biological_process	TraesCS2B01G202300_GW7	7	GO:0080142	regulation of salicylic acid biosynthetic process	3	2018	9	179936	0.000112487	0.000435566	29.72
biological_process	TraesCS2B01G202300_GW7	8	GO:0006842	tricarboxylic acid transport	3	2018	9	179936	0.000112487	0.000435566	29.72
biological_process	TraesCS7B01G013100_VRN3	5	GO:0000165	MAPK cascade	11	2724	179	179936	0.000102281	0.000455335	4.06
biological_process	TraesCS2A01G176000_GW7	5	GO:0014070	response to organic cyclic compound	5	451	210	179936	0.000205922	0.000458913	9.5
biological_process	TraesCS2D01G183400_GW7	4	GO:0048588	developmental cell growth	5	1022	86	179936	0.000139363	0.000459152	10.24
biological_process	TraesCS7B01G013100_VRN3	6	GO:0016559	peroxisome fission	4	2724	17	179936	0.000106539	0.000463131	15.54
biological_process	TraesCS7B01G013100_VRN3	8	GO:1902023	L-arginine transport	4	2724	17	179936	0.000106539	0.000463131	15.54
biological_process	TraesCS7B01G013100_VRN3	8	GO:0090467	arginine import	4	2724	17	179936	0.000106539	0.000463131	15.54
biological_process	TraesCS7B01G013100_VRN3	9	GO:0043091	L-arginine import	4	2724	17	179936	0.000106539	0.000463131	15.54
biological_process	TraesCS2B01G202300_GW7	5	GO:0097502	mannosylation	7	2018	98	179936	0.000125755	0.000484726	6.37
biological_process	TraesCS7B01G013100_VRN3	4	GO:0030522	intracellular receptor signaling pathway	5	2724	32	179936	0.0001135	0.000490506	10.32
biological_process	TraesCS2B01G202300_GW7	5	GO:0006306	DNA methylation	12	2018	293	179936	0.000143095	0.000544147	3.65
biological_process	TraesCS2B01G202300_GW7	8	GO:0006305	DNA alkylation	12	2018	293	179936	0.000143095	0.000544147	3.65
biological_process	TraesCS2A01G176000_GW7	5	GO:0080050	regulation of seed development	3	451	48	179936	0.000248773	0.0005466	24.94
biological_process	TraesCS2B01G202300_GW7	4	GO:0043062	extracellular structure organization	8	2018	134	179936	0.000147785	0.000556984	5.32
biological_process	TraesCS2B01G202300_GW7	5	GO:0030198	extracellular matrix organization	8	2018	134	179936	0.000147785	0.000556984	5.32
biological_process	TraesCS7B01G013100_VRN3	5	GO:0044375	regulation of peroxisome size	4	2724	18	179936	0.000135333	0.000565035	14.68
biological_process	TraesCS7B01G013100_VRN3	5	GO:0009862	systemic acquired resistance, salicylic acid mediated signaling pathway	4	2724	18	179936	0.000135333	0.000565035	14.68
biological_process	TraesCS7B01G013100_VRN3	6	GO:0045337	farnesyl diphosphate biosynthetic process	4	2724	18	179936	0.000135333	0.000565035	14.68
biological_process	TraesCS7B01G013100_VRN3	8	GO:0043092	L-amino acid import	4	2724	18	179936	0.000135333	0.000565035	14.68
biological_process	TraesCS2D01G183400_GW7	5	GO:0009630	gravitropism	6	1022	143	179936	0.000182597	0.000585899	7.39
biological_process	TraesCS2D01G183400_GW7	5	GO:0001558	regulation of cell growth	5	1022	91	179936	0.000181802	0.000585899	9.67
biological_process	TraesCS2B01G202300_GW7	8	GO:0045740	positive regulation of DNA replication	3	2018	10	179936	0.000159351	0.000597918	26.75
biological_process	TraesCS2D01G183400_GW7	7	GO:1904030	negative regulation of cyclin-dependent protein kinase activity	3	1022	20	179936	0.000193767	0.000600841	26.41
biological_process	TraesCS2D01G183400_GW7	7	GO:0045736	negative regulation of cyclin-dependent protein serine/threonine kinase activity	3	1022	20	179936	0.000193767	0.000600841	26.41
biological_process	TraesCS2B01G202300_GW7	4	GO:0007093	mitotic cell cycle checkpoint	8	2018	136	179936	0.00016367	0.000611418	5.25
biological_process	TraesCS7B01G013100_VRN3	4	GO:0023014	signal transduction by protein phosphorylation	17	2724	397	179936	0.000150549	0.00062154	2.83
biological_process	TraesCS7B01G013100_VRN3	4	GO:0070887	cellular response to chemical stimulus	13	2724	254	179936	0.000158892	0.00065234	3.38
biological_process	TraesCS2B01G202300_GW7	4	GO:0090698	post-embryonic plant morphogenesis	6	2018	73	179936	0.000177144	0.000658853	7.33
biological_process	TraesCS7B01G013100_VRN3	5	GO:0090150	establishment of protein localization to membrane	15	2724	325	179936	0.000161582	0.00065972	3.05
biological_process	TraesCS2D01G183400_GW7	4	GO:0009629	response to gravity	6	1022	148	179936	0.000219909	0.000676221	7.14
biological_process	TraesCS2D01G183400_GW7	6	GO:0046398	UDP-glucuronate metabolic process	3	1022	21	179936	0.000225106	0.000680854	25.15
biological_process	TraesCS2D01G183400_GW7	6	GO:0080113	regulation of seed growth	3	1022	21	179936	0.000225106	0.000680854	25.15
biological_process	TraesCS2A01G176000_GW7	5	GO:0010286	heat acclimation	3	451	53	179936	0.000333826	0.000703741	22.58
biological_process	TraesCS2A01G176000_GW7	6	GO:0009855	determination of bilateral symmetry	3	451	53	179936	0.000333826	0.000703741	22.58
biological_process	TraesCS2B01G202300_GW7	5	GO:0008356	asymmetric cell division	4	2018	26	179936	0.000193632	0.000710821	13.72
biological_process	TraesCS2B01G202300_GW7	8	GO:0015689	molybdate ion transport	4	2018	26	179936	0.000193632	0.000710821	13.72
biological_process	TraesCS7B01G013100_VRN3	8	GO:0016110	tetraterpenoid catabolic process	3	2724	8	179936	0.000183338	0.000736342	24.77
biological_process	TraesCS7B01G013100_VRN3	10	GO:0016124	xanthophyll catabolic process	3	2724	8	179936	0.000183338	0.000736342	24.77
biological_process	TraesCS7B01G013100_VRN3	10	GO:0016118	carotenoid catabolic process	3	2724	8	179936	0.000183338	0.000736342	24.77
biological_process	TraesCS2B01G202300_GW7	7	GO:1900140	regulation of seedling development	6	2018	75	179936	0.000205597	0.000738754	7.13
biological_process	TraesCS2B01G202300_GW7	8	GO:0031400	negative regulation of protein modification process	6	2018	75	179936	0.000205597	0.000738754	7.13
biological_process	TraesCS2B01G202300_GW7	6	GO:2000070	regulation of response to water deprivation	3	2018	11	179936	0.000217274	0.000752035	24.32
biological_process	TraesCS2B01G202300_GW7	6	GO:0035436	triose phosphate transmembrane transport	3	2018	11	179936	0.000217274	0.000752035	24.32
biological_process	TraesCS2B01G202300_GW7	7	GO:0051513	regulation of monopolar cell growth	3	2018	11	179936	0.000217274	0.000752035	24.32
biological_process	TraesCS2B01G202300_GW7	7	GO:0015714	phosphoenolpyruvate transport	3	2018	11	179936	0.000217274	0.000752035	24.32
biological_process	TraesCS2B01G202300_GW7	7	GO:0015717	triose phosphate transport	3	2018	11	179936	0.000217274	0.000752035	24.32
biological_process	TraesCS2B01G202300_GW7	8	GO:0060919	auxin influx	3	2018	11	179936	0.000217274	0.000752035	24.32
biological_process	TraesCS2B01G202300_GW7	6	GO:0009911	positive regulation of flower development	6	2018	76	179936	0.000221111	0.000762202	7.04
biological_process	TraesCS2D01G183400_GW7	5	GO:0097502	mannosylation	5	1022	98	179936	0.00025696	0.000764663	8.98
biological_process	TraesCS2A01G176000_GW7	5	GO:0009799	specification of symmetry	3	451	56	179936	0.000392821	0.000795846	21.37
biological_process	TraesCS2B01G202300_GW7	6	GO:0006304	DNA modification	12	2018	309	179936	0.000233075	0.000796968	3.46
biological_process	TraesCS2B01G202300_GW7	8	GO:0044728	DNA methylation or demethylation	12	2018	309	179936	0.000233075	0.000796968	3.46
biological_process	TraesCS7B01G013100_VRN3	10	GO:0016122	xanthophyll metabolic process	7	2724	79	179936	0.000202717	0.00080977	5.85
biological_process	TraesCS7B01G013100_VRN3	7	GO:0010337	regulation of salicylic acid metabolic process	4	2724	20	179936	0.000209164	0.000831035	13.21
biological_process	TraesCS2D01G183400_GW7	4	GO:0048731	system development	8	1022	290	179936	0.000291465	0.000853575	4.86
biological_process	TraesCS2D01G183400_GW7	5	GO:0051017	actin filament bundle assembly	3	1022	23	179936	0.000297219	0.000856826	22.96
biological_process	TraesCS2D01G183400_GW7	6	GO:0061572	actin filament bundle organization	3	1022	23	179936	0.000297219	0.000856826	22.96
biological_process	TraesCS7B01G013100_VRN3	5	GO:0071478	cellular response to radiation	7	2724	80	179936	0.000219267	0.000866517	5.78
biological_process	TraesCS7B01G013100_VRN3	8	GO:0006546	glycine catabolic process	6	2724	57	179936	0.000224553	0.000878014	6.95
biological_process	TraesCS7B01G013100_VRN3	6	GO:0009617	response to bacterium	16	2724	373	179936	0.000227672	0.000885526	2.83
biological_process	TraesCS2A01G176000_GW7	6	GO:0009908	flower development	4	451	139	179936	0.000444003	0.000888006	11.48
biological_process	TraesCS2A01G176000_GW7	4	GO:0010016	shoot system morphogenesis	3	451	59	179936	0.000458127	0.000893348	20.29
biological_process	TraesCS2A01G176000_GW7	5	GO:0048443	stamen development	3	451	59	179936	0.000458127	0.000893348	20.29
biological_process	TraesCS7B01G013100_VRN3	6	GO:0015833	peptide transport	11	2724	198	179936	0.000246864	0.000945245	3.67
biological_process	TraesCS7B01G013100_VRN3	7	GO:0006857	oligopeptide transport	11	2724	198	179936	0.000246864	0.000945245	3.67
biological_process	TraesCS2B01G202300_GW7	6	GO:0048640	negative regulation of developmental growth	3	2018	12	179936	0.000287277	0.000945361	22.29
biological_process	TraesCS2B01G202300_GW7	6	GO:0060548	negative regulation of cell death	7	2018	112	179936	0.000287622	0.000945361	5.57
biological_process	TraesCS2B01G202300_GW7	7	GO:0046621	negative regulation of organ growth	3	2018	12	179936	0.000287277	0.000945361	22.29
biological_process	TraesCS2B01G202300_GW7	8	GO:0045739	positive regulation of DNA repair	3	2018	12	179936	0.000287277	0.000945361	22.29
biological_process	TraesCS2B01G202300_GW7	8	GO:0070206	protein trimerization	3	2018	12	179936	0.000287277	0.000945361	22.29
biological_process	TraesCS2B01G202300_GW7	9	GO:0070207	protein homotrimerization	3	2018	12	179936	0.000287277	0.000945361	22.29
biological_process	TraesCS2D01G183400_GW7	4	GO:0060560	developmental growth involved in morphogenesis	7	1022	225	179936	0.00033799	0.000960093	5.48
biological_process	TraesCS2D01G183400_GW7	6	GO:0009937	regulation of gibberellic acid mediated signaling pathway	3	1022	24	179936	0.000338244	0.000960093	22.01
biological_process	TraesCS7B01G013100_VRN3	5	GO:0009072	aromatic amino acid family metabolic process	17	2724	415	179936	0.00025247	0.000961729	2.71
biological_process	TraesCS2D01G183400_GW7	3	GO:0016049	cell growth	9	1022	376	179936	0.000352193	0.000992054	4.21
biological_process	TraesCS7B01G013100_VRN3	4	GO:0050878	regulation of body fluid levels	3	2724	9	179936	0.0002719	0.000994724	22.02
biological_process	TraesCS7B01G013100_VRN3	6	GO:0006003	fructose 2,6-bisphosphate metabolic process	3	2724	9	179936	0.0002719	0.000994724	22.02
biological_process	TraesCS7B01G013100_VRN3	8	GO:0006000	fructose metabolic process	3	2724	9	179936	0.0002719	0.000994724	22.02
biological_process	TraesCS7B01G013100_VRN3	5	GO:0080135	regulation of cellular response to stress	11	2724	201	179936	0.000280812	0.00102227	3.61
biological_process	TraesCS7B01G013100_VRN3	6	GO:0031348	negative regulation of defense response	10	2724	169	179936	0.000282476	0.00102328	3.91
biological_process	TraesCS2B01G202300_GW7	11	GO:0071901	negative regulation of protein serine/threonine kinase activity	5	2018	53	179936	0.000324126	0.00106123	8.41
biological_process	TraesCS7B01G013100_VRN3	6	GO:0043067	regulation of programmed cell death	12	2724	236	179936	0.00029698	0.00107058	3.36
biological_process	TraesCS2B01G202300_GW7	5	GO:2000243	positive regulation of reproductive process	6	2018	82	179936	0.000334564	0.00108701	6.52
biological_process	TraesCS2A01G176000_GW7	6	GO:0010252	auxin homeostasis	3	451	64	179936	0.000581719	0.00110669	18.7
biological_process	TraesCS2D01G183400_GW7	8	GO:0070592	cell wall polysaccharide biosynthetic process	6	1022	166	179936	0.000406327	0.00112733	6.36
biological_process	TraesCS2A01G176000_GW7	4	GO:0048608	reproductive structure development	6	451	404	179936	0.000603796	0.00113051	5.93
biological_process	TraesCS7B01G013100_VRN3	4	GO:0009595	detection of biotic stimulus	7	2724	85	179936	0.000319132	0.00113384	5.44
biological_process	TraesCS2B01G202300_GW7	3	GO:0043473	pigmentation	3	2018	13	179936	0.000370339	0.00115885	20.58
biological_process	TraesCS2B01G202300_GW7	4	GO:0043476	pigment accumulation	3	2018	13	179936	0.000370339	0.00115885	20.58
biological_process	TraesCS2B01G202300_GW7	4	GO:0043480	pigment accumulation in tissues	3	2018	13	179936	0.000370339	0.00115885	20.58
biological_process	TraesCS2B01G202300_GW7	5	GO:0043478	pigment accumulation in response to UV light	3	2018	13	179936	0.000370339	0.00115885	20.58
biological_process	TraesCS2B01G202300_GW7	5	GO:0043479	pigment accumulation in tissues in response to UV light	3	2018	13	179936	0.000370339	0.00115885	20.58
biological_process	TraesCS2B01G202300_GW7	5	GO:0051445	regulation of meiotic cell cycle	3	2018	13	179936	0.000370339	0.00115885	20.58
biological_process	TraesCS2B01G202300_GW7	6	GO:0006272	leading strand elongation	3	2018	13	179936	0.000370339	0.00115885	20.58
biological_process	TraesCS2B01G202300_GW7	7	GO:0043481	anthocyanin accumulation in tissues in response to UV light	3	2018	13	179936	0.000370339	0.00115885	20.58
biological_process	TraesCS2B01G202300_GW7	7	GO:0040020	regulation of meiotic nuclear division	3	2018	13	179936	0.000370339	0.00115885	20.58
biological_process	TraesCS7B01G013100_VRN3	8	GO:0042343	indole glucosinolate metabolic process	5	2724	40	179936	0.000335502	0.00118065	8.26
biological_process	TraesCS2B01G202300_GW7	6	GO:0016126	sterol biosynthetic process	8	2018	154	179936	0.000380264	0.00118374	4.63
biological_process	TraesCS2B01G202300_GW7	6	GO:1904029	regulation of cyclin-dependent protein kinase activity	7	2018	119	179936	0.000415688	0.00128183	5.25
biological_process	TraesCS2B01G202300_GW7	7	GO:0000079	regulation of cyclin-dependent protein serine/threonine kinase activity	7	2018	119	179936	0.000415688	0.00128183	5.25
biological_process	TraesCS7B01G013100_VRN3	6	GO:0031347	regulation of defense response	17	2724	429	179936	0.000368885	0.00128588	2.62
biological_process	TraesCS7B01G013100_VRN3	6	GO:0045338	farnesyl diphosphate metabolic process	4	2724	23	179936	0.000368697	0.00128588	11.49
biological_process	TraesCS2B01G202300_GW7	7	GO:0043547	positive regulation of GTPase activity	13	2018	378	179936	0.000418672	0.00128636	3.07
biological_process	TraesCS2B01G202300_GW7	5	GO:0048827	phyllome development	11	2018	284	179936	0.000427161	0.0013077	3.45
biological_process	TraesCS7B01G013100_VRN3	8	GO:0009186	deoxyribonucleoside diphosphate metabolic process	3	2724	10	179936	0.000384044	0.00133243	19.82
biological_process	TraesCS2D01G183400_GW7	4	GO:0009606	tropism	6	1022	173	179936	0.000505393	0.00136124	6.11
biological_process	TraesCS2D01G183400_GW7	6	GO:0010252	auxin homeostasis	4	1022	64	179936	0.000501504	0.00136124	11
biological_process	TraesCS2A01G176000_GW7	4	GO:0009887	animal organ morphogenesis	3	451	70	179936	0.000755831	0.00137104	17.1
biological_process	TraesCS2B01G202300_GW7	7	GO:0051259	protein oligomerization	6	2018	87	179936	0.000460171	0.00140369	6.15
biological_process	TraesCS2B01G202300_GW7	5	GO:0000919	cell plate assembly	3	2018	14	179936	0.000467404	0.00140553	19.11
biological_process	TraesCS2B01G202300_GW7	6	GO:2001022	positive regulation of response to DNA damage stimulus	3	2018	14	179936	0.000467404	0.00140553	19.11
biological_process	TraesCS7B01G013100_VRN3	4	GO:1901698	response to nitrogen compound	10	2724	177	179936	0.000407693	0.00140787	3.73
biological_process	TraesCS2D01G183400_GW7	6	GO:0070589	cellular component macromolecule biosynthetic process	6	1022	175	179936	0.000536884	0.00142525	6.04
biological_process	TraesCS2D01G183400_GW7	6	GO:0044038	cell wall macromolecule biosynthetic process	6	1022	175	179936	0.000536884	0.00142525	6.04
biological_process	TraesCS2B01G202300_GW7	7	GO:0010224	response to UV-B	6	2018	88	179936	0.00048919	0.00146584	6.08
biological_process	TraesCS2B01G202300_GW7	6	GO:0010215	cellulose microfibril organization	5	2018	58	179936	0.000494185	0.00147559	7.69
biological_process	TraesCS2B01G202300_GW7	6	GO:0045787	positive regulation of cell cycle	7	2018	123	179936	0.000507124	0.00150364	5.07
biological_process	TraesCS2B01G202300_GW7	3	GO:0000075	cell cycle checkpoint	8	2018	161	179936	0.000510923	0.00150963	4.43
biological_process	TraesCS2A01G176000_GW7	4	GO:0090698	post-embryonic plant morphogenesis	3	451	73	179936	0.000854019	0.00153134	16.4
biological_process	TraesCS7B01G013100_VRN3	6	GO:0042886	amide transport	11	2724	213	179936	0.000458614	0.00156182	3.41
biological_process	TraesCS7B01G013100_VRN3	4	GO:0016032	viral process	6	2724	65	179936	0.000461276	0.00156368	6.1
biological_process	TraesCS7B01G013100_VRN3	7	GO:0015809	arginine transport	5	2724	43	179936	0.000472741	0.00159523	7.68
biological_process	TraesCS2A01G176000_GW7	5	GO:0009751	response to salicylic acid	3	451	76	179936	0.000959944	0.00161023	15.75
biological_process	TraesCS2B01G202300_GW7	5	GO:1901419	regulation of response to alcohol	6	2018	90	179936	0.000551486	0.00161262	5.94
biological_process	TraesCS2B01G202300_GW7	6	GO:0006265	DNA topological change	6	2018	90	179936	0.000551486	0.00161262	5.94
biological_process	TraesCS2B01G202300_GW7	6	GO:0009787	regulation of abscisic acid-activated signaling pathway	6	2018	90	179936	0.000551486	0.00161262	5.94
biological_process	TraesCS2D01G183400_GW7	5	GO:0003002	regionalization	6	1022	180	179936	0.000622296	0.00162856	5.87
biological_process	TraesCS2B01G202300_GW7	5	GO:0009901	anther dehiscence	3	2018	15	179936	0.000579379	0.00164319	17.83
biological_process	TraesCS2B01G202300_GW7	6	GO:0048832	specification of plant organ number	3	2018	15	179936	0.000579379	0.00164319	17.83
biological_process	TraesCS2B01G202300_GW7	8	GO:0051785	positive regulation of nuclear division	3	2018	15	179936	0.000579379	0.00164319	17.83
biological_process	TraesCS2B01G202300_GW7	8	GO:0045840	positive regulation of mitotic nuclear division	3	2018	15	179936	0.000579379	0.00164319	17.83
biological_process	TraesCS2B01G202300_GW7	10	GO:0051865	protein autoubiquitination	3	2018	15	179936	0.000579379	0.00164319	17.83
biological_process	TraesCS2B01G202300_GW7	6	GO:0043087	regulation of GTPase activity	13	2018	392	179936	0.00058712	0.00165959	2.96
biological_process	TraesCS7B01G013100_VRN3	4	GO:0044403	symbiosis, encompassing mutualism through parasitism	6	2724	66	179936	0.000500945	0.00167511	6.01
biological_process	TraesCS7B01G013100_VRN3	7	GO:0009071	serine family amino acid catabolic process	6	2724	66	179936	0.000500945	0.00167511	6.01
biological_process	TraesCS7B01G013100_VRN3	4	GO:0048871	multicellular organismal homeostasis	3	2724	11	179936	0.000522103	0.00168487	18.02
biological_process	TraesCS7B01G013100_VRN3	6	GO:0035436	triose phosphate transmembrane transport	3	2724	11	179936	0.000522103	0.00168487	18.02
biological_process	TraesCS7B01G013100_VRN3	7	GO:0015714	phosphoenolpyruvate transport	3	2724	11	179936	0.000522103	0.00168487	18.02
biological_process	TraesCS7B01G013100_VRN3	7	GO:0015717	triose phosphate transport	3	2724	11	179936	0.000522103	0.00168487	18.02
biological_process	TraesCS2D01G183400_GW7	4	GO:0048364	root development	7	1022	252	179936	0.000662122	0.00170855	4.89
biological_process	TraesCS2B01G202300_GW7	7	GO:0033673	negative regulation of kinase activity	5	2018	61	179936	0.000624106	0.00174093	7.31
biological_process	TraesCS2B01G202300_GW7	7	GO:0051225	spindle assembly	6	2018	92	179936	0.000619773	0.00174093	5.82
biological_process	TraesCS2B01G202300_GW7	8	GO:0006469	negative regulation of protein kinase activity	5	2018	61	179936	0.000624106	0.00174093	7.31
biological_process	TraesCS2B01G202300_GW7	9	GO:0001933	negative regulation of protein phosphorylation	5	2018	61	179936	0.000624106	0.00174093	7.31
biological_process	TraesCS7B01G013100_VRN3	9	GO:0046916	cellular transition metal ion homeostasis	15	2724	365	179936	0.00054829	0.00176168	2.71
biological_process	TraesCS2B01G202300_GW7	6	GO:0051345	positive regulation of hydrolase activity	13	2018	396	179936	0.000644628	0.00179228	2.93
biological_process	TraesCS2A01G176000_GW7	4	GO:0090567	reproductive shoot system development	4	451	178	179936	0.00111662	0.0018336	8.97
biological_process	TraesCS2D01G183400_GW7	5	GO:0048767	root hair elongation	3	1022	31	179936	0.000729286	0.00184319	17.04
biological_process	TraesCS2A01G176000_GW7	5	GO:0008361	regulation of cell size	4	451	179	179936	0.0011399	0.00185234	8.92
biological_process	TraesCS2B01G202300_GW7	7	GO:0090068	positive regulation of cell cycle process	5	2018	62	179936	0.000672622	0.001864	7.19
biological_process	TraesCS2D01G183400_GW7	3	GO:0048589	developmental growth	7	1022	258	179936	0.000759801	0.00190726	4.78
biological_process	TraesCS2B01G202300_GW7	4	GO:0048657	anther wall tapetum cell differentiation	3	2018	16	179936	0.000707133	0.00194691	16.72
biological_process	TraesCS2B01G202300_GW7	5	GO:0045926	negative regulation of growth	3	2018	16	179936	0.000707133	0.00194691	16.72
biological_process	TraesCS2D01G183400_GW7	2	GO:0051704	multi-organism process	9	1022	421	179936	0.000787037	0.00196228	3.76
biological_process	TraesCS2B01G202300_GW7	4	GO:0032535	regulation of cellular component size	12	2018	351	179936	0.000722244	0.00196302	3.05
biological_process	TraesCS2B01G202300_GW7	4	GO:0090066	regulation of anatomical structure size	12	2018	351	179936	0.000722244	0.00196302	3.05
biological_process	TraesCS2B01G202300_GW7	6	GO:0010393	galacturonan metabolic process	10	2018	256	179936	0.000718774	0.00196302	3.48
biological_process	TraesCS2B01G202300_GW7	7	GO:0045488	pectin metabolic process	10	2018	256	179936	0.000718774	0.00196302	3.48
biological_process	TraesCS2B01G202300_GW7	6	GO:0010051	xylem and phloem pattern formation	6	2018	95	179936	0.000734279	0.00198935	5.63
biological_process	TraesCS2B01G202300_GW7	6	GO:0000280	nuclear division	11	2018	304	179936	0.000748535	0.00201511	3.23
biological_process	TraesCS2B01G202300_GW7	9	GO:0042326	negative regulation of phosphorylation	5	2018	64	179936	0.000778048	0.00208793	6.97
biological_process	TraesCS7B01G013100_VRN3	9	GO:0089711	L-glutamate transmembrane transport	5	2724	47	179936	0.000716642	0.0021975	7.03
biological_process	TraesCS7B01G013100_VRN3	5	GO:0051644	plastid localization	13	2724	299	179936	0.000747586	0.00225496	2.87
biological_process	TraesCS7B01G013100_VRN3	5	GO:0051667	establishment of plastid localization	13	2724	299	179936	0.000747586	0.00225496	2.87
biological_process	TraesCS7B01G013100_VRN3	6	GO:0019750	chloroplast localization	13	2724	299	179936	0.000747586	0.00225496	2.87
biological_process	TraesCS7B01G013100_VRN3	7	GO:0009902	chloroplast relocation	13	2724	299	179936	0.000747586	0.00225496	2.87
biological_process	TraesCS2A01G176000_GW7	4	GO:0048437	floral organ development	3	451	87	179936	0.00141818	0.00225679	13.76
biological_process	TraesCS2B01G202300_GW7	4	GO:0009900	dehiscence	3	2018	17	179936	0.000851503	0.00226356	15.74
biological_process	TraesCS2B01G202300_GW7	6	GO:0006065	UDP-glucuronate biosynthetic process	3	2018	17	179936	0.000851503	0.00226356	15.74
biological_process	TraesCS2B01G202300_GW7	4	GO:0009825	multidimensional cell growth	4	2018	38	179936	0.000859207	0.00226981	9.39
biological_process	TraesCS2B01G202300_GW7	5	GO:0051013	microtubule severing	4	2018	38	179936	0.000859207	0.00226981	9.39
biological_process	TraesCS2D01G183400_GW7	3	GO:0048359	mucilage metabolic process involved in seed coat development	3	1022	34	179936	0.000958649	0.00231204	15.53
biological_process	TraesCS2D01G183400_GW7	5	GO:0010192	mucilage biosynthetic process	3	1022	34	179936	0.000958649	0.00231204	15.53
biological_process	TraesCS2D01G183400_GW7	6	GO:0052646	alditol phosphate metabolic process	3	1022	34	179936	0.000958649	0.00231204	15.53
biological_process	TraesCS2D01G183400_GW7	6	GO:0006072	glycerol-3-phosphate metabolic process	3	1022	34	179936	0.000958649	0.00231204	15.53
biological_process	TraesCS7B01G013100_VRN3	3	GO:0007623	circadian rhythm	5	2724	48	179936	0.000790059	0.00237339	6.88
biological_process	TraesCS7B01G013100_VRN3	6	GO:0097428	protein maturation by iron-sulfur cluster transfer	4	2724	28	179936	0.000802739	0.00238243	9.44
biological_process	TraesCS2D01G183400_GW7	6	GO:0009411	response to UV	5	1022	132	179936	0.000999249	0.0023943	6.67
biological_process	TraesCS2D01G183400_GW7	6	GO:0006023	aminoglycan biosynthetic process	3	1022	35	179936	0.00104411	0.00242312	15.09
biological_process	TraesCS2D01G183400_GW7	6	GO:0031222	arabinan catabolic process	3	1022	35	179936	0.00104411	0.00242312	15.09
biological_process	TraesCS2D01G183400_GW7	6	GO:0030203	glycosaminoglycan metabolic process	3	1022	35	179936	0.00104411	0.00242312	15.09
biological_process	TraesCS2D01G183400_GW7	6	GO:0031221	arabinan metabolic process	3	1022	35	179936	0.00104411	0.00242312	15.09
biological_process	TraesCS2D01G183400_GW7	7	GO:0006024	glycosaminoglycan biosynthetic process	3	1022	35	179936	0.00104411	0.00242312	15.09
biological_process	TraesCS7B01G013100_VRN3	5	GO:0000096	sulfur amino acid metabolic process	16	2724	420	179936	0.000819873	0.00242355	2.52
biological_process	TraesCS2B01G202300_GW7	7	GO:0045931	positive regulation of mitotic cell cycle	4	2018	39	179936	0.000948941	0.00249134	9.15
biological_process	TraesCS2D01G183400_GW7	4	GO:0010191	mucilage metabolic process	3	1022	36	179936	0.00113423	0.00259958	14.67
biological_process	TraesCS7B01G013100_VRN3	8	GO:0002949	tRNA threonylcarbamoyladenosine modification	3	2724	13	179936	0.000884699	0.00260475	15.24
biological_process	TraesCS7B01G013100_VRN3	8	GO:0006875	cellular metal ion homeostasis	15	2724	383	179936	0.000891908	0.00261556	2.59
biological_process	TraesCS2B01G202300_GW7	4	GO:0009726	detection of endogenous stimulus	3	2018	18	179936	0.00101329	0.00261972	14.86
biological_process	TraesCS2B01G202300_GW7	5	GO:0009720	detection of hormone stimulus	3	2018	18	179936	0.00101329	0.00261972	14.86
biological_process	TraesCS2B01G202300_GW7	6	GO:0009729	detection of brassinosteroid stimulus	3	2018	18	179936	0.00101329	0.00261972	14.86
biological_process	TraesCS2B01G202300_GW7	7	GO:0051054	positive regulation of DNA metabolic process	3	2018	18	179936	0.00101329	0.00261972	14.86
biological_process	TraesCS2A01G176000_GW7	8	GO:0006284	base-excision repair	3	451	93	179936	0.00171707	0.00265211	12.87
biological_process	TraesCS2B01G202300_GW7	5	GO:0048285	organelle fission	12	2018	366	179936	0.00103401	0.00266517	2.92
biological_process	TraesCS7B01G013100_VRN3	6	GO:0045088	regulation of innate immune response	12	2724	268	179936	0.000912705	0.00266597	2.96
biological_process	TraesCS2D01G183400_GW7	4	GO:0048449	floral organ formation	5	1022	137	179936	0.00117914	0.00266935	6.43
biological_process	TraesCS2D01G183400_GW7	5	GO:0000226	microtubule cytoskeleton organization	9	1022	446	179936	0.00117419	0.00266935	3.55
biological_process	TraesCS5D01G294400_GW8	3	GO:0048646	anatomical structure formation involved in morphogenesis	3	130	369	179936	0.00252408	0.00271824	11.25
biological_process	TraesCS7B01G013100_VRN3	7	GO:0015800	acidic amino acid transport	5	2724	50	179936	0.000953534	0.00273125	6.61
biological_process	TraesCS7B01G013100_VRN3	8	GO:0015813	L-glutamate transport	5	2724	50	179936	0.000953534	0.00273125	6.61
biological_process	TraesCS7B01G013100_VRN3	8	GO:0010207	photosystem II assembly	12	2724	269	179936	0.000942376	0.00273125	2.95
biological_process	TraesCS2A01G176000_GW7	6	GO:0010051	xylem and phloem pattern formation	3	451	95	179936	0.00182476	0.00279081	12.6
biological_process	TraesCS7B01G013100_VRN3	5	GO:0050776	regulation of immune response	12	2724	271	179936	0.00100413	0.00286506	2.92
biological_process	TraesCS2D01G183400_GW7	5	GO:0048827	phyllome development	7	1022	284	179936	0.00132203	0.00290742	4.34
biological_process	TraesCS2D01G183400_GW7	5	GO:0010440	stomatal lineage progression	3	1022	38	179936	0.00132886	0.00290742	13.9
biological_process	TraesCS2D01G183400_GW7	6	GO:0010143	cutin biosynthetic process	4	1022	83	179936	0.00133218	0.00290742	8.48
biological_process	TraesCS7B01G013100_VRN3	4	GO:0042180	cellular ketone metabolic process	11	2724	235	179936	0.00102839	0.00292301	3.09
biological_process	TraesCS2B01G202300_GW7	6	GO:0007020	microtubule nucleation	5	2018	70	179936	0.0011687	0.00297615	6.37
biological_process	TraesCS2B01G202300_GW7	6	GO:0048582	positive regulation of post-embryonic development	6	2018	104	179936	0.00117759	0.0029898	5.14
biological_process	TraesCS2B01G202300_GW7	8	GO:0006282	regulation of DNA repair	3	2018	19	179936	0.00119326	0.00300263	14.08
biological_process	TraesCS2A01G176000_GW7	5	GO:0097502	mannosylation	3	451	98	179936	0.00199404	0.00302009	12.21
biological_process	TraesCS2D01G183400_GW7	4	GO:0048439	flower morphogenesis	3	1022	39	179936	0.00143354	0.00309343	13.54
biological_process	TraesCS7B01G013100_VRN3	9	GO:0019464	glycine decarboxylation via glycine cleavage system	3	2724	14	179936	0.00111331	0.00314021	14.15
biological_process	TraesCS2D01G183400_GW7	6	GO:0022604	regulation of cell morphogenesis	5	1022	144	179936	0.00146984	0.00315332	6.11
biological_process	TraesCS7B01G013100_VRN3	5	GO:0042430	indole-containing compound metabolic process	10	2724	202	179936	0.0011271	0.00316701	3.27
biological_process	TraesCS2B01G202300_GW7	4	GO:0009409	response to cold	13	2018	427	179936	0.00127281	0.00319332	2.71
biological_process	TraesCS2A01G176000_GW7	6	GO:0048366	leaf development	4	451	214	179936	0.00218653	0.00324857	7.46
biological_process	TraesCS7B01G013100_VRN3	4	GO:0071214	cellular response to abiotic stimulus	7	2724	106	179936	0.0011985	0.00332966	4.36
biological_process	TraesCS7B01G013100_VRN3	6	GO:0010565	regulation of cellular ketone metabolic process	7	2724	106	179936	0.0011985	0.00332966	4.36
biological_process	TraesCS2B01G202300_GW7	5	GO:0051240	positive regulation of multicellular organismal process	6	2018	107	179936	0.00136344	0.00341061	5
biological_process	TraesCS2B01G202300_GW7	7	GO:0010337	regulation of salicylic acid metabolic process	3	2018	20	179936	0.00139215	0.00345189	13.37
biological_process	TraesCS2B01G202300_GW7	8	GO:0061615	glycolytic process through fructose-6-phosphate	5	2018	73	179936	0.00141095	0.00348831	6.11
biological_process	TraesCS5D01G294400_GW8	2	GO:0051704	multi-organism process	3	130	421	179936	0.00365173	0.00365173	9.86
biological_process	TraesCS2B01G202300_GW7	6	GO:0051348	negative regulation of transferase activity	5	2018	74	179936	0.00149936	0.0036961	6.02
biological_process	TraesCS2A01G176000_GW7	3	GO:0048646	anatomical structure formation involved in morphogenesis	5	451	369	179936	0.00254879	0.00375105	5.41
biological_process	TraesCS7B01G013100_VRN3	6	GO:0010508	positive regulation of autophagy	3	2724	15	179936	0.00137599	0.00375223	13.21
biological_process	TraesCS2B01G202300_GW7	6	GO:0080113	regulation of seed growth	3	2018	21	179936	0.00161067	0.0039136	12.74
biological_process	TraesCS2B01G202300_GW7	6	GO:0046398	UDP-glucuronate metabolic process	3	2018	21	179936	0.00161067	0.0039136	12.74
biological_process	TraesCS2B01G202300_GW7	7	GO:0010424	DNA methylation on cytosine within a CG sequence	3	2018	21	179936	0.00161067	0.0039136	12.74
biological_process	TraesCS2B01G202300_GW7	7	GO:2001020	regulation of response to DNA damage stimulus	3	2018	21	179936	0.00161067	0.0039136	12.74
biological_process	TraesCS7B01G013100_VRN3	6	GO:0009910	negative regulation of flower development	5	2724	55	179936	0.00147115	0.00392484	6.01
biological_process	TraesCS7B01G013100_VRN3	7	GO:0015819	lysine transport	5	2724	55	179936	0.00147115	0.00392484	6.01
biological_process	TraesCS7B01G013100_VRN3	8	GO:1902022	L-lysine transport	5	2724	55	179936	0.00147115	0.00392484	6.01
biological_process	TraesCS7B01G013100_VRN3	8	GO:1903401	L-lysine transmembrane transport	5	2724	55	179936	0.00147115	0.00392484	6.01
biological_process	TraesCS7B01G013100_VRN3	9	GO:0035725	sodium ion transmembrane transport	5	2724	55	179936	0.00147115	0.00392484	6.01
biological_process	TraesCS7B01G013100_VRN3	4	GO:0002682	regulation of immune system process	12	2724	284	179936	0.00149285	0.0039684	2.79
biological_process	TraesCS7B01G013100_VRN3	4	GO:0045087	innate immune response	15	2724	404	179936	0.00150762	0.00398761	2.45
biological_process	TraesCS7B01G013100_VRN3	10	GO:0071577	zinc II ion transmembrane transport	7	2724	112	179936	0.00164814	0.0043038	4.13
biological_process	TraesCS7B01G013100_VRN3	6	GO:0070525	tRNA threonylcarbamoyladenosine metabolic process	3	2724	16	179936	0.00167449	0.00434193	12.39
biological_process	TraesCS2B01G202300_GW7	5	GO:0048507	meristem development	3	2018	22	179936	0.00184948	0.00444295	12.16
biological_process	TraesCS2B01G202300_GW7	5	GO:0009631	cold acclimation	3	2018	22	179936	0.00184948	0.00444295	12.16
biological_process	TraesCS2B01G202300_GW7	8	GO:0031401	positive regulation of protein modification process	6	2018	114	179936	0.00188371	0.0045124	4.69
biological_process	TraesCS2B01G202300_GW7	8	GO:0009903	chloroplast avoidance movement	4	2018	47	179936	0.001917	0.00457921	7.59
biological_process	TraesCS2D01G183400_GW7	4	GO:0097435	supramolecular fiber organization	7	1022	315	179936	0.00236825	0.0049372	3.91
biological_process	TraesCS2D01G183400_GW7	8	GO:0006261	DNA-dependent DNA replication	5	1022	161	179936	0.00239166	0.00495799	5.47
biological_process	TraesCS7B01G013100_VRN3	3	GO:0006955	immune response	15	2724	415	179936	0.00195168	0.00497343	2.39
biological_process	TraesCS7B01G013100_VRN3	7	GO:0009086	methionine biosynthetic process	8	2724	148	179936	0.00198844	0.00504967	3.57
biological_process	TraesCS7B01G013100_VRN3	7	GO:0006544	glycine metabolic process	6	2724	86	179936	0.0020081	0.00507982	4.61
biological_process	TraesCS7B01G013100_VRN3	9	GO:0006829	zinc II ion transport	7	2724	116	179936	0.00201406	0.00507982	3.99
biological_process	TraesCS7B01G013100_VRN3	3	GO:0044764	multi-organism cellular process	6	2724	87	179936	0.00212958	0.00531676	4.56
biological_process	TraesCS2D01G183400_GW7	5	GO:0080050	regulation of seed development	3	1022	48	179936	0.00261223	0.00535507	11
biological_process	TraesCS2B01G202300_GW7	8	GO:0045860	positive regulation of protein kinase activity	5	2018	82	179936	0.00235994	0.00557445	5.44
biological_process	TraesCS2B01G202300_GW7	6	GO:0046355	mannan catabolic process	3	2018	24	179936	0.00239054	0.00558451	11.15
biological_process	TraesCS2B01G202300_GW7	6	GO:0009937	regulation of gibberellic acid mediated signaling pathway	3	2018	24	179936	0.00239054	0.00558451	11.15
biological_process	TraesCS2B01G202300_GW7	6	GO:0010412	mannan metabolic process	3	2018	24	179936	0.00239054	0.00558451	11.15
biological_process	TraesCS2A01G176000_GW7	4	GO:0048364	root development	4	451	252	179936	0.00392056	0.00561107	6.33
biological_process	TraesCS2B01G202300_GW7	8	GO:0009904	chloroplast accumulation movement	4	2018	50	179936	0.0024104	0.00561543	7.13
biological_process	TraesCS7B01G013100_VRN3	8	GO:0017004	cytochrome complex assembly	14	2724	380	179936	0.0022813	0.00567635	2.43
biological_process	TraesCS7B01G013100_VRN3	5	GO:0044003	modification by symbiont of host morphology or physiology	4	2724	37	179936	0.00232453	0.00576452	7.14
biological_process	TraesCS7B01G013100_VRN3	2	GO:0048511	rhythmic process	5	2724	61	179936	0.00233526	0.00577177	5.41
biological_process	TraesCS2A01G176000_GW7	6	GO:0010393	galacturonan metabolic process	4	451	256	179936	0.00414462	0.00577286	6.23
biological_process	TraesCS2A01G176000_GW7	7	GO:0045488	pectin metabolic process	4	451	256	179936	0.00414462	0.00577286	6.23
biological_process	TraesCS2B01G202300_GW7	6	GO:0006002	fructose 6-phosphate metabolic process	5	2018	83	179936	0.00248832	0.00578107	5.37
biological_process	TraesCS2A01G176000_GW7	5	GO:0007018	microtubule-based movement	4	451	257	179936	0.00420195	0.00580093	6.21
biological_process	TraesCS7B01G013100_VRN3	4	GO:0043900	regulation of multi-organism process	6	2724	89	179936	0.00238908	0.0058851	4.45
biological_process	TraesCS2B01G202300_GW7	6	GO:0006694	steroid biosynthetic process	11	2018	355	179936	0.00254252	0.00589086	2.76
biological_process	TraesCS7B01G013100_VRN3	5	GO:0016998	cell wall macromolecule catabolic process	8	2724	153	179936	0.00244461	0.00596226	3.45
biological_process	TraesCS7B01G013100_VRN3	6	GO:0010942	positive regulation of cell death	4	2724	38	179936	0.00256713	0.0062405	6.95
biological_process	TraesCS2B01G202300_GW7	8	GO:0030244	cellulose biosynthetic process	9	2018	257	179936	0.00272876	0.00625401	3.12
biological_process	TraesCS2B01G202300_GW7	5	GO:0051094	positive regulation of developmental process	6	2018	123	179936	0.00275812	0.00630427	4.35
biological_process	TraesCS2A01G176000_GW7	4	GO:0043062	extracellular structure organization	3	451	134	179936	0.00481036	0.00646911	8.93
biological_process	TraesCS2A01G176000_GW7	5	GO:0030198	extracellular matrix organization	3	451	134	179936	0.00481036	0.00646911	8.93
biological_process	TraesCS2D01G183400_GW7	5	GO:0009225	nucleotide-sugar metabolic process	5	1022	173	179936	0.00325585	0.00660115	5.09
biological_process	TraesCS2B01G202300_GW7	5	GO:0045595	regulation of cell differentiation	5	2018	86	179936	0.00290384	0.00660175	5.18
biological_process	TraesCS2B01G202300_GW7	9	GO:0001934	positive regulation of protein phosphorylation	5	2018	86	179936	0.00290384	0.00660175	5.18
biological_process	TraesCS7B01G013100_VRN3	5	GO:0022615	protein to membrane docking	3	2724	19	179936	0.00280104	0.00674256	10.43
biological_process	TraesCS7B01G013100_VRN3	6	GO:0016560	protein import into peroxisome matrix, docking	3	2724	19	179936	0.00280104	0.00674256	10.43
biological_process	TraesCS7B01G013100_VRN3	4	GO:0051656	establishment of organelle localization	13	2724	348	179936	0.00285453	0.00684901	2.47
biological_process	TraesCS7B01G013100_VRN3	6	GO:0006555	methionine metabolic process	8	2724	157	179936	0.00286535	0.00685272	3.37
biological_process	TraesCS2D01G183400_GW7	5	GO:0010286	heat acclimation	3	1022	53	179936	0.00346454	0.0068732	9.97
biological_process	TraesCS2D01G183400_GW7	6	GO:0009855	determination of bilateral symmetry	3	1022	53	179936	0.00346454	0.0068732	9.97
biological_process	TraesCS2D01G183400_GW7	11	GO:0071901	negative regulation of protein serine/threonine kinase activity	3	1022	53	179936	0.00346454	0.0068732	9.97
biological_process	TraesCS2A01G176000_GW7	4	GO:0006928	movement of cell or subcellular component	4	451	274	179936	0.00526002	0.00689549	5.82
biological_process	TraesCS2B01G202300_GW7	7	GO:1902099	regulation of metaphase/anaphase transition of cell cycle	5	2018	87	179936	0.00305284	0.00690349	5.12
biological_process	TraesCS2B01G202300_GW7	8	GO:0030071	regulation of mitotic metaphase/anaphase transition	5	2018	87	179936	0.00305284	0.00690349	5.12
biological_process	TraesCS2B01G202300_GW7	6	GO:0048366	leaf development	8	2018	214	179936	0.0031074	0.00700818	3.33
biological_process	TraesCS2B01G202300_GW7	8	GO:0071900	regulation of protein serine/threonine kinase activity	7	2018	169	179936	0.00316354	0.00711588	3.69
biological_process	TraesCS2D01G183400_GW7	5	GO:0042127	regulation of cell proliferation	5	1022	179	179936	0.00376315	0.00730843	4.92
biological_process	TraesCS2D01G183400_GW7	5	GO:0008361	regulation of cell size	5	1022	179	179936	0.00376315	0.00730843	4.92
biological_process	TraesCS2D01G183400_GW7	8	GO:0030244	cellulose biosynthetic process	6	1022	257	179936	0.00375356	0.00730843	4.11
biological_process	TraesCS2B01G202300_GW7	7	GO:0090116	C-5 methylation of cytosine	3	2018	27	179936	0.00336946	0.00751922	9.91
biological_process	TraesCS7B01G013100_VRN3	6	GO:0042742	defense response to bacterium	13	2724	353	179936	0.00322006	0.00767621	2.43
biological_process	TraesCS2D01G183400_GW7	5	GO:0009799	specification of symmetry	3	1022	56	179936	0.00404833	0.00778039	9.43
biological_process	TraesCS2B01G202300_GW7	7	GO:0006084	acetyl-CoA metabolic process	5	2018	90	179936	0.00353289	0.00778154	4.95
biological_process	TraesCS2B01G202300_GW7	7	GO:0033047	regulation of mitotic sister chromatid segregation	5	2018	90	179936	0.00353289	0.00778154	4.95
biological_process	TraesCS2B01G202300_GW7	8	GO:0010965	regulation of mitotic sister chromatid separation	5	2018	90	179936	0.00353289	0.00778154	4.95
biological_process	TraesCS2B01G202300_GW7	6	GO:0009555	pollen development	8	2018	219	179936	0.00357232	0.00784801	3.26
biological_process	TraesCS7B01G013100_VRN3	4	GO:0051817	modification of morphology or physiology of other organism involved in symbiotic interaction	4	2724	41	179936	0.00339803	0.00804854	6.44
biological_process	TraesCS2B01G202300_GW7	6	GO:0032776	DNA methylation on cytosine	3	2018	28	179936	0.00374254	0.00813762	9.55
biological_process	TraesCS2B01G202300_GW7	6	GO:0001578	microtubule bundle formation	3	2018	28	179936	0.00374254	0.00813762	9.55
biological_process	TraesCS2B01G202300_GW7	7	GO:0016246	RNA interference	3	2018	28	179936	0.00374254	0.00813762	9.55
biological_process	TraesCS2D01G183400_GW7	8	GO:0030243	cellulose metabolic process	7	1022	352	179936	0.00434373	0.00826205	3.5
biological_process	TraesCS7B01G013100_VRN3	7	GO:0015802	basic amino acid transport	5	2724	67	179936	0.00351952	0.00830968	4.93
biological_process	TraesCS7B01G013100_VRN3	7	GO:0015807	L-amino acid transport	6	2724	97	179936	0.00367034	0.00858349	4.09
biological_process	TraesCS7B01G013100_VRN3	10	GO:0035434	copper ion transmembrane transport	4	2724	42	179936	0.00371119	0.00865163	6.29
biological_process	TraesCS7B01G013100_VRN3	8	GO:0046247	terpene catabolic process	3	2724	21	179936	0.00375895	0.00868083	9.44
biological_process	TraesCS7B01G013100_VRN3	8	GO:0016121	carotene catabolic process	3	2724	21	179936	0.00375895	0.00868083	9.44
biological_process	TraesCS2D01G183400_GW7	4	GO:0010016	shoot system morphogenesis	3	1022	59	179936	0.00468843	0.00878187	8.95
biological_process	TraesCS2D01G183400_GW7	5	GO:0048443	stamen development	3	1022	59	179936	0.00468843	0.00878187	8.95
biological_process	TraesCS2B01G202300_GW7	5	GO:0008361	regulation of cell size	7	2018	179	179936	0.00433121	0.00934571	3.49
biological_process	TraesCS2D01G183400_GW7	7	GO:0033673	negative regulation of kinase activity	3	1022	61	179936	0.00514717	0.00949653	8.66
biological_process	TraesCS2D01G183400_GW7	8	GO:0006469	negative regulation of protein kinase activity	3	1022	61	179936	0.00514717	0.00949653	8.66
biological_process	TraesCS2D01G183400_GW7	9	GO:0001933	negative regulation of protein phosphorylation	3	1022	61	179936	0.00514717	0.00949653	8.66
biological_process	TraesCS7B01G013100_VRN3	4	GO:0009414	response to water deprivation	10	2724	242	179936	0.00417161	0.00951488	2.73
biological_process	TraesCS7B01G013100_VRN3	6	GO:0000097	sulfur amino acid biosynthetic process	13	2724	364	179936	0.0041589	0.00951488	2.36
biological_process	TraesCS2B01G202300_GW7	4	GO:0009886	post-embryonic animal morphogenesis	3	2018	30	179936	0.00456173	0.00979329	8.92
biological_process	TraesCS2B01G202300_GW7	8	GO:0019985	translesion synthesis	3	2018	30	179936	0.00456173	0.00979329	8.92
biological_process	TraesCS2B01G202300_GW7	6	GO:0006743	ubiquinone metabolic process	4	2018	60	179936	0.00467304	0.00995662	5.94
biological_process	TraesCS2B01G202300_GW7	7	GO:0006744	ubiquinone biosynthetic process	4	2018	60	179936	0.00467304	0.00995662	5.94
biological_process	TraesCS2B01G202300_GW7	6	GO:0000904	cell morphogenesis involved in differentiation	7	2018	182	179936	0.00473793	0.0100696	3.43
biological_process	TraesCS2A01G176000_GW7	6	GO:0009637	response to blue light	3	451	162	179936	0.00810565	0.0103646	7.39
biological_process	TraesCS2D01G183400_GW7	5	GO:0022603	regulation of anatomical structure morphogenesis	5	1022	198	179936	0.00574172	0.0104369	4.45
biological_process	TraesCS2B01G202300_GW7	7	GO:0010197	polar nucleus fusion	4	2018	61	179936	0.00495717	0.0105092	5.85
biological_process	TraesCS2B01G202300_GW7	8	GO:0051495	positive regulation of cytoskeleton organization	6	2018	139	179936	0.00501733	0.0105314	3.85
biological_process	TraesCS2B01G202300_GW7	8	GO:0031145	anaphase-promoting complex-dependent catabolic process	3	2018	31	179936	0.00500873	0.0105314	8.63
biological_process	TraesCS2B01G202300_GW7	5	GO:0051983	regulation of chromosome segregation	5	2018	98	179936	0.00507465	0.0105993	4.55
biological_process	TraesCS2B01G202300_GW7	7	GO:0033045	regulation of sister chromatid segregation	5	2018	98	179936	0.00507465	0.0105993	4.55
biological_process	TraesCS7B01G013100_VRN3	6	GO:1901606	alpha-amino acid catabolic process	11	2724	286	179936	0.00467827	0.0106377	2.54
biological_process	TraesCS2D01G183400_GW7	9	GO:0042326	negative regulation of phosphorylation	3	1022	64	179936	0.00588432	0.0106437	8.25
biological_process	TraesCS7B01G013100_VRN3	3	GO:0015976	carbon utilization	3	2724	23	179936	0.00489406	0.0109931	8.62
biological_process	TraesCS7B01G013100_VRN3	6	GO:0031407	oxylipin metabolic process	9	2724	210	179936	0.00506936	0.0113523	2.83
biological_process	TraesCS7B01G013100_VRN3	6	GO:0019216	regulation of lipid metabolic process	6	2724	105	179936	0.00540187	0.012024	3.77
biological_process	TraesCS7B01G013100_VRN3	6	GO:0008285	negative regulation of cell proliferation	3	2724	24	179936	0.00553076	0.0121644	8.26
biological_process	TraesCS7B01G013100_VRN3	9	GO:0010190	cytochrome b6f complex assembly	3	2724	24	179936	0.00553076	0.0121644	8.26
biological_process	TraesCS7B01G013100_VRN3	5	GO:0009735	response to cytokinin	7	2724	141	179936	0.00591079	0.0129233	3.28
biological_process	TraesCS2D01G183400_GW7	5	GO:0014070	response to organic cyclic compound	5	1022	210	179936	0.0073145	0.0131022	4.19
biological_process	TraesCS2B01G202300_GW7	4	GO:0048367	shoot system development	8	2018	242	179936	0.00643991	0.0132872	2.95
biological_process	TraesCS2B01G202300_GW7	3	GO:0048359	mucilage metabolic process involved in seed coat development	3	2018	34	179936	0.00650406	0.0133223	7.87
biological_process	TraesCS2B01G202300_GW7	5	GO:0010192	mucilage biosynthetic process	3	2018	34	179936	0.00650406	0.0133223	7.87
biological_process	TraesCS2D01G183400_GW7	4	GO:0009887	animal organ morphogenesis	3	1022	70	179936	0.00753967	0.0133757	7.55
biological_process	TraesCS2D01G183400_GW7	5	GO:0000902	cell morphogenesis	7	1022	392	179936	0.00766551	0.0135339	3.14
biological_process	TraesCS7B01G013100_VRN3	5	GO:0035999	tetrahydrofolate interconversion	3	2724	25	179936	0.00621485	0.013548	7.93
biological_process	TraesCS2D01G183400_GW7	4	GO:1905393	plant organ formation	5	1022	214	179936	0.00789938	0.0138146	4.11
biological_process	TraesCS2B01G202300_GW7	5	GO:0009647	skotomorphogenesis	3	2018	35	179936	0.00705513	0.0141447	7.64
biological_process	TraesCS2B01G202300_GW7	5	GO:0048229	gametophyte development	10	2018	352	179936	0.00705567	0.0141447	2.53
biological_process	TraesCS2B01G202300_GW7	6	GO:0030203	glycosaminoglycan metabolic process	3	2018	35	179936	0.00705513	0.0141447	7.64
biological_process	TraesCS2B01G202300_GW7	6	GO:0031221	arabinan metabolic process	3	2018	35	179936	0.00705513	0.0141447	7.64
biological_process	TraesCS2B01G202300_GW7	6	GO:0006023	aminoglycan biosynthetic process	3	2018	35	179936	0.00705513	0.0141447	7.64
biological_process	TraesCS2B01G202300_GW7	6	GO:0031222	arabinan catabolic process	3	2018	35	179936	0.00705513	0.0141447	7.64
biological_process	TraesCS2B01G202300_GW7	7	GO:0010112	regulation of systemic acquired resistance	3	2018	35	179936	0.00705513	0.0141447	7.64
biological_process	TraesCS2B01G202300_GW7	7	GO:0006024	glycosaminoglycan biosynthetic process	3	2018	35	179936	0.00705513	0.0141447	7.64
biological_process	TraesCS2B01G202300_GW7	8	GO:0030243	cellulose metabolic process	10	2018	352	179936	0.00705567	0.0141447	2.53
biological_process	TraesCS2D01G183400_GW7	6	GO:0009908	flower development	4	1022	139	179936	0.00841819	0.0145836	5.07
biological_process	TraesCS2D01G183400_GW7	4	GO:0090698	post-embryonic plant morphogenesis	3	1022	73	179936	0.00846006	0.0145877	7.24
biological_process	TraesCS2D01G183400_GW7	4	GO:0032989	cellular component morphogenesis	7	1022	400	179936	0.00850809	0.0146023	3.08
biological_process	TraesCS2D01G183400_GW7	5	GO:0007015	actin filament organization	5	1022	219	179936	0.00867515	0.01482	4.02
biological_process	TraesCS2D01G183400_GW7	6	GO:0051348	negative regulation of transferase activity	3	1022	74	179936	0.00878084	0.014863	7.14
biological_process	TraesCS2A01G176000_GW7	4	GO:0032535	regulation of cellular component size	4	451	351	179936	0.0122608	0.0149428	4.55
biological_process	TraesCS2A01G176000_GW7	4	GO:0090066	regulation of anatomical structure size	4	451	351	179936	0.0122608	0.0149428	4.55
biological_process	TraesCS7B01G013100_VRN3	5	GO:0010506	regulation of autophagy	3	2724	26	179936	0.00694716	0.0149678	7.62
biological_process	TraesCS2D01G183400_GW7	4	GO:0007389	pattern specification process	6	1022	309	179936	0.0089682	0.0151108	3.42
biological_process	TraesCS2D01G183400_GW7	8	GO:0031400	negative regulation of protein modification process	3	1022	75	179936	0.00910865	0.0152086	7.04
biological_process	TraesCS2B01G202300_GW7	4	GO:0010191	mucilage metabolic process	3	2018	36	179936	0.00763306	0.0152661	7.43
biological_process	TraesCS2B01G202300_GW7	5	GO:0000278	mitotic cell cycle	6	2018	152	179936	0.00767157	0.015307	3.52
biological_process	TraesCS2D01G183400_GW7	5	GO:0009751	response to salicylic acid	3	1022	76	179936	0.00944354	0.0156263	6.95
biological_process	TraesCS2D01G183400_GW7	6	GO:0009911	positive regulation of flower development	3	1022	76	179936	0.00944354	0.0156263	6.95
biological_process	TraesCS7B01G013100_VRN3	5	GO:0009063	cellular amino acid catabolic process	11	2724	304	179936	0.00727452	0.0156275	2.39
biological_process	TraesCS2B01G202300_GW7	5	GO:0080135	regulation of cellular response to stress	7	2018	201	179936	0.00801499	0.0158802	3.11
biological_process	TraesCS2B01G202300_GW7	5	GO:0009651	response to salt stress	11	2018	415	179936	0.00798781	0.0158802	2.36
biological_process	TraesCS7B01G013100_VRN3	8	GO:1902475	L-alpha-amino acid transmembrane transport	5	2724	80	179936	0.00746313	0.0159862	4.13
biological_process	TraesCS2B01G202300_GW7	5	GO:0048584	positive regulation of response to stimulus	8	2018	254	179936	0.00849763	0.0167972	2.81
biological_process	TraesCS2B01G202300_GW7	5	GO:0008202	steroid metabolic process	11	2018	420	179936	0.00868684	0.0170915	2.34
biological_process	TraesCS2B01G202300_GW7	6	GO:0006995	cellular response to nitrogen starvation	3	2018	38	179936	0.00887061	0.0171798	7.04
biological_process	TraesCS2A01G176000_GW7	5	GO:0009640	photomorphogenesis	3	451	202	179936	0.0146609	0.0173265	5.93
biological_process	TraesCS7B01G013100_VRN3	3	GO:0044419	interspecies interaction between organisms	6	2724	115	179936	0.00832491	0.0176278	3.45
biological_process	TraesCS7B01G013100_VRN3	6	GO:0031349	positive regulation of defense response	5	2724	82	179936	0.00826493	0.0176278	4.03
biological_process	TraesCS7B01G013100_VRN3	8	GO:0018108	peptidyl-tyrosine phosphorylation	6	2724	115	179936	0.00832491	0.0176278	3.45
biological_process	TraesCS7B01G013100_VRN3	8	GO:0018212	peptidyl-tyrosine modification	6	2724	115	179936	0.00832491	0.0176278	3.45
biological_process	TraesCS2B01G202300_GW7	7	GO:0010563	negative regulation of phosphorus metabolic process	5	2018	114	179936	0.00948479	0.0182798	3.91
biological_process	TraesCS2B01G202300_GW7	8	GO:0045936	negative regulation of phosphate metabolic process	5	2018	114	179936	0.00948479	0.0182798	3.91
biological_process	TraesCS2B01G202300_GW7	6	GO:0022616	DNA strand elongation	3	2018	39	179936	0.00953074	0.0182852	6.86
biological_process	TraesCS2B01G202300_GW7	8	GO:0006271	DNA strand elongation involved in DNA replication	3	2018	39	179936	0.00953074	0.0182852	6.86
biological_process	TraesCS2B01G202300_GW7	7	GO:0033674	positive regulation of kinase activity	5	2018	115	179936	0.00982643	0.01881	3.88
biological_process	TraesCS2D01G183400_GW7	5	GO:2000243	positive regulation of reproductive process	3	1022	82	179936	0.011603	0.0188612	6.44
biological_process	TraesCS7B01G013100_VRN3	4	GO:0051701	interaction with host	4	2724	54	179936	0.00909228	0.019143	4.89
biological_process	TraesCS7B01G013100_VRN3	4	GO:0051640	organelle localization	13	2724	383	179936	0.00917497	0.0192622	2.24
biological_process	TraesCS2B01G202300_GW7	5	GO:0010941	regulation of cell death	8	2018	262	179936	0.0101195	0.0193273	2.72
biological_process	TraesCS2D01G183400_GW7	9	GO:0070588	calcium ion transmembrane transport	3	1022	83	179936	0.0119881	0.0194018	6.36
biological_process	TraesCS7B01G013100_VRN3	5	GO:0052542	defense response by callose deposition	3	2724	29	179936	0.00944109	0.0196534	6.83
biological_process	TraesCS7B01G013100_VRN3	5	GO:2000242	negative regulation of reproductive process	5	2724	85	179936	0.00957653	0.0198794	3.89
biological_process	TraesCS2B01G202300_GW7	8	GO:0000731	DNA synthesis involved in DNA repair	3	2018	41	179936	0.0109349	0.0206982	6.52
biological_process	TraesCS7B01G013100_VRN3	8	GO:0006814	sodium ion transport	5	2724	86	179936	0.0100437	0.0207327	3.84
biological_process	TraesCS2D01G183400_GW7	5	GO:0016132	brassinosteroid biosynthetic process	4	1022	159	179936	0.0132701	0.0212899	4.43
biological_process	TraesCS2D01G183400_GW7	6	GO:0016129	phytosteroid biosynthetic process	4	1022	159	179936	0.0132701	0.0212899	4.43
biological_process	TraesCS2B01G202300_GW7	9	GO:0042327	positive regulation of phosphorylation	5	2018	119	179936	0.0112774	0.0212989	3.75
biological_process	TraesCS2D01G183400_GW7	5	GO:0042023	DNA endoreduplication	3	1022	87	179936	0.0136017	0.0216337	6.07
biological_process	TraesCS2D01G183400_GW7	7	GO:0051259	protein oligomerization	3	1022	87	179936	0.0136017	0.0216337	6.07
biological_process	TraesCS2B01G202300_GW7	5	GO:0002237	response to molecule of bacterial origin	3	2018	42	179936	0.0116793	0.0219116	6.37
biological_process	TraesCS2B01G202300_GW7	3	GO:0051606	detection of stimulus	6	2018	168	179936	0.0121697	0.0227697	3.18
biological_process	TraesCS7B01G013100_VRN3	8	GO:0031408	oxylipin biosynthetic process	8	2724	198	179936	0.0111559	0.0229643	2.67
biological_process	TraesCS7B01G013100_VRN3	4	GO:0009410	response to xenobiotic stimulus	3	2724	31	179936	0.0113575	0.0232499	6.39
biological_process	TraesCS7B01G013100_VRN3	6	GO:0046482	para-aminobenzoic acid metabolic process	3	2724	31	179936	0.0113575	0.0232499	6.39
biological_process	TraesCS2B01G202300_GW7	6	GO:0031348	negative regulation of defense response	6	2018	169	179936	0.0125012	0.0232989	3.17
biological_process	TraesCS7B01G013100_VRN3	8	GO:0046471	phosphatidylglycerol metabolic process	5	2724	89	179936	0.0115385	0.0234902	3.71
biological_process	TraesCS7B01G013100_VRN3	8	GO:0006655	phosphatidylglycerol biosynthetic process	5	2724	89	179936	0.0115385	0.0234902	3.71
biological_process	TraesCS7B01G013100_VRN3	4	GO:0010118	stomatal movement	4	2724	58	179936	0.0116342	0.0235553	4.56
biological_process	TraesCS2B01G202300_GW7	6	GO:0006333	chromatin assembly or disassembly	4	2018	80	179936	0.0127205	0.0236557	4.46
biological_process	TraesCS2B01G202300_GW7	5	GO:0048284	organelle fusion	8	2018	274	179936	0.0129677	0.0240626	2.6
biological_process	TraesCS2B01G202300_GW7	4	GO:0009863	salicylic acid mediated signaling pathway	4	2018	81	179936	0.0132651	0.0244957	4.4
biological_process	TraesCS2B01G202300_GW7	7	GO:0010562	positive regulation of phosphorus metabolic process	5	2018	124	179936	0.0132877	0.0244957	3.6
biological_process	TraesCS2B01G202300_GW7	8	GO:0045937	positive regulation of phosphate metabolic process	5	2018	124	179936	0.0132877	0.0244957	3.6
biological_process	TraesCS7B01G013100_VRN3	7	GO:0016123	xanthophyll biosynthetic process	4	2724	59	179936	0.0123339	0.0248357	4.48
biological_process	TraesCS7B01G013100_VRN3	9	GO:0006825	copper ion transport	4	2724	59	179936	0.0123339	0.0248357	4.48
biological_process	TraesCS2B01G202300_GW7	5	GO:0009225	nucleotide-sugar metabolic process	6	2018	173	179936	0.0138906	0.0254412	3.09
biological_process	TraesCS2D01G183400_GW7	8	GO:0006284	base-excision repair	3	1022	93	179936	0.0162427	0.0255045	5.68
biological_process	TraesCS2D01G183400_GW7	4	GO:0016131	brassinosteroid metabolic process	4	1022	170	179936	0.0165647	0.0255747	4.14
biological_process	TraesCS2D01G183400_GW7	6	GO:0016128	phytosteroid metabolic process	4	1022	170	179936	0.0165647	0.0255747	4.14
biological_process	TraesCS7B01G013100_VRN3	5	GO:0009743	response to carbohydrate	8	2724	203	179936	0.0128097	0.0255847	2.6
biological_process	TraesCS2D01G183400_GW7	4	GO:0044786	cell cycle DNA replication	3	1022	94	179936	0.0167088	0.0256897	5.62
biological_process	TraesCS2B01G202300_GW7	6	GO:0043562	cellular response to nitrogen levels	3	2018	45	179936	0.014084	0.0257397	5.94
biological_process	TraesCS2B01G202300_GW7	6	GO:0010143	cutin biosynthetic process	4	2018	83	179936	0.0143984	0.0262577	4.3
biological_process	TraesCS2D01G183400_GW7	6	GO:0010051	xylem and phloem pattern formation	3	1022	95	179936	0.0171823	0.0263081	5.56
biological_process	TraesCS2B01G202300_GW7	6	GO:0051347	positive regulation of transferase activity	5	2018	127	179936	0.014603	0.0265167	3.51
biological_process	TraesCS2B01G202300_GW7	7	GO:0010090	trichome morphogenesis	5	2018	127	179936	0.014603	0.0265167	3.51
biological_process	TraesCS7B01G013100_VRN3	7	GO:0009269	response to desiccation	3	2724	33	179936	0.0134817	0.0267103	6.01
biological_process	TraesCS7B01G013100_VRN3	5	GO:0009651	response to salt stress	13	2724	415	179936	0.0135287	0.0267319	2.07
biological_process	TraesCS7B01G013100_VRN3	9	GO:0000413	protein peptidyl-prolyl isomerization	8	2724	207	179936	0.0142566	0.028095	2.55
biological_process	TraesCS2B01G202300_GW7	7	GO:0010310	regulation of hydrogen peroxide metabolic process	4	2018	85	179936	0.015591	0.0281901	4.2
biological_process	TraesCS2D01G183400_GW7	6	GO:0000097	sulfur amino acid biosynthetic process	6	1022	364	179936	0.0186743	0.028241	2.9
biological_process	TraesCS2D01G183400_GW7	6	GO:0009226	nucleotide-sugar biosynthetic process	3	1022	98	179936	0.0186475	0.028241	5.39
biological_process	TraesCS2B01G202300_GW7	6	GO:0010216	maintenance of DNA methylation	3	2018	47	179936	0.0158313	0.0284426	5.69
biological_process	TraesCS2B01G202300_GW7	8	GO:0034047	regulation of protein phosphatase type 2A activity	3	2018	47	179936	0.0158313	0.0284426	5.69
biological_process	TraesCS2B01G202300_GW7	5	GO:0023056	positive regulation of signaling	5	2018	130	179936	0.0160027	0.0285689	3.43
biological_process	TraesCS2B01G202300_GW7	6	GO:0009967	positive regulation of signal transduction	5	2018	130	179936	0.0160027	0.0285689	3.43
biological_process	TraesCS7B01G013100_VRN3	3	GO:0051606	detection of stimulus	7	2724	168	179936	0.0146129	0.0286634	2.75
biological_process	TraesCS7B01G013100_VRN3	5	GO:0009814	defense response, incompatible interaction	9	2724	250	179936	0.0147971	0.0289288	2.38
biological_process	TraesCS2D01G183400_GW7	4	GO:0090567	reproductive shoot system development	4	1022	178	179936	0.019255	0.0290003	3.96
biological_process	TraesCS2B01G202300_GW7	5	GO:0010048	vernalization response	3	2018	48	179936	0.0167485	0.029589	5.57
biological_process	TraesCS2B01G202300_GW7	5	GO:0080050	regulation of seed development	3	2018	48	179936	0.0167485	0.029589	5.57
biological_process	TraesCS2A01G176000_GW7	7	GO:0006366	transcription from RNA polymerase II promoter	3	451	252	179936	0.026071	0.029785	4.75
biological_process	TraesCS2A01G176000_GW7	9	GO:0045944	positive regulation of transcription from RNA polymerase II promoter	3	451	253	179936	0.0263361	0.029785	4.73
biological_process	TraesCS2A01G176000_GW7	5	GO:0000226	microtubule cytoskeleton organization	4	451	446	179936	0.0267254	0.0299939	3.58
biological_process	TraesCS2D01G183400_GW7	6	GO:0000904	cell morphogenesis involved in differentiation	4	1022	182	179936	0.0206954	0.0310431	3.87
biological_process	TraesCS2B01G202300_GW7	4	GO:0048731	system development	8	2018	290	179936	0.0176241	0.0310711	2.46
biological_process	TraesCS2B01G202300_GW7	6	GO:0010089	xylem development	3	2018	49	179936	0.0176949	0.0311313	5.46
biological_process	TraesCS7B01G013100_VRN3	4	GO:0009409	response to cold	13	2724	427	179936	0.0160371	0.0312702	2.01
biological_process	TraesCS2B01G202300_GW7	5	GO:0009262	deoxyribonucleotide metabolic process	6	2018	183	179936	0.0178276	0.0312998	2.92
biological_process	TraesCS2B01G202300_GW7	7	GO:0043069	negative regulation of programmed cell death	4	2018	89	179936	0.0181581	0.0318142	4.01
biological_process	TraesCS2A01G176000_GW7	5	GO:0010941	regulation of cell death	3	451	262	179936	0.0287874	0.0320774	4.57
biological_process	TraesCS2D01G183400_GW7	6	GO:0048582	positive regulation of post-embryonic development	3	1022	104	179936	0.0217796	0.0322757	5.08
biological_process	TraesCS2B01G202300_GW7	6	GO:0019722	calcium-mediated signaling	3	2018	50	179936	0.0186705	0.0325773	5.35
biological_process	TraesCS2D01G183400_GW7	8	GO:0006835	dicarboxylic acid transport	3	1022	105	179936	0.0223277	0.0329557	5.03
biological_process	TraesCS2B01G202300_GW7	5	GO:0051241	negative regulation of multicellular organismal process	5	2018	136	179936	0.0190635	0.0331948	3.28
biological_process	TraesCS2B01G202300_GW7	6	GO:0000741	karyogamy	4	2018	91	179936	0.0195341	0.0339446	3.92
biological_process	TraesCS2B01G202300_GW7	6	GO:0010647	positive regulation of cell communication	5	2018	137	179936	0.0196084	0.034004	3.25
biological_process	TraesCS2D01G183400_GW7	5	GO:0051240	positive regulation of multicellular organismal process	3	1022	107	179936	0.0234465	0.0343324	4.94
biological_process	TraesCS2B01G202300_GW7	5	GO:0051093	negative regulation of developmental process	5	2018	138	179936	0.0201634	0.034824	3.23
biological_process	TraesCS7B01G013100_VRN3	4	GO:2001057	reactive nitrogen species metabolic process	3	2724	37	179936	0.0183642	0.0352497	5.36
biological_process	TraesCS7B01G013100_VRN3	5	GO:0042128	nitrate assimilation	3	2724	37	179936	0.0183642	0.0352497	5.36
biological_process	TraesCS7B01G013100_VRN3	6	GO:0042126	nitrate metabolic process	3	2724	37	179936	0.0183642	0.0352497	5.36
biological_process	TraesCS2A01G176000_GW7	5	GO:0006839	mitochondrial transport	3	451	274	179936	0.0322373	0.0356667	4.37
biological_process	TraesCS2D01G183400_GW7	4	GO:0009826	unidimensional cell growth	4	1022	192	179936	0.0245797	0.0358494	3.67
biological_process	TraesCS2B01G202300_GW7	5	GO:0042181	ketone biosynthetic process	4	2018	93	179936	0.0209729	0.036002	3.84
biological_process	TraesCS2B01G202300_GW7	5	GO:1901661	quinone metabolic process	4	2018	93	179936	0.0209729	0.036002	3.84
biological_process	TraesCS2B01G202300_GW7	6	GO:1901663	quinone biosynthetic process	4	2018	93	179936	0.0209729	0.036002	3.84
biological_process	TraesCS7B01G013100_VRN3	6	GO:0043289	apocarotenoid biosynthetic process	4	2724	67	179936	0.0189039	0.0360051	3.94
biological_process	TraesCS7B01G013100_VRN3	7	GO:1902645	tertiary alcohol biosynthetic process	4	2724	67	179936	0.0189039	0.0360051	3.94
biological_process	TraesCS7B01G013100_VRN3	8	GO:0009688	abscisic acid biosynthetic process	4	2724	67	179936	0.0189039	0.0360051	3.94
biological_process	TraesCS2B01G202300_GW7	8	GO:0006312	mitotic recombination	7	2018	244	179936	0.021145	0.0362242	2.56
biological_process	TraesCS7B01G013100_VRN3	6	GO:0009069	serine family amino acid metabolic process	12	2724	388	179936	0.0191767	0.0364309	2.04
biological_process	TraesCS2B01G202300_GW7	5	GO:0010286	heat acclimation	3	2018	53	179936	0.021773	0.03715	5.05
biological_process	TraesCS2B01G202300_GW7	6	GO:0035194	posttranscriptional gene silencing by RNA	3	2018	53	179936	0.021773	0.03715	5.05
biological_process	TraesCS2B01G202300_GW7	4	GO:0009593	detection of chemical stimulus	3	2018	54	179936	0.0228659	0.0389362	4.95
biological_process	TraesCS2B01G202300_GW7	6	GO:0031122	cytoplasmic microtubule organization	4	2018	96	179936	0.0232498	0.0395107	3.72
biological_process	TraesCS2D01G183400_GW7	7	GO:0010563	negative regulation of phosphorus metabolic process	3	1022	114	179936	0.0275975	0.0397791	4.63
biological_process	TraesCS2D01G183400_GW7	8	GO:0045936	negative regulation of phosphate metabolic process	3	1022	114	179936	0.0275975	0.0397791	4.63
biological_process	TraesCS7B01G013100_VRN3	8	GO:0018208	peptidyl-proline modification	8	2724	223	179936	0.0212442	0.0398463	2.37
biological_process	TraesCS7B01G013100_VRN3	4	GO:0015995	chlorophyll biosynthetic process	9	2724	268	179936	0.0220853	0.0412147	2.22
biological_process	TraesCS7B01G013100_VRN3	8	GO:0006835	dicarboxylic acid transport	5	2724	105	179936	0.0220822	0.0412147	3.15
biological_process	TraesCS2D01G183400_GW7	4	GO:0006346	methylation-dependent chromatin silencing	3	1022	116	179936	0.0288505	0.0414235	4.55
biological_process	TraesCS2D01G183400_GW7	4	GO:0048608	reproductive structure development	6	1022	404	179936	0.0291162	0.0416429	2.61
biological_process	TraesCS2B01G202300_GW7	6	GO:0009226	nucleotide-sugar biosynthetic process	4	2018	98	179936	0.0248478	0.0421419	3.64
biological_process	TraesCS2B01G202300_GW7	6	GO:0051130	positive regulation of cellular component organization	8	2018	310	179936	0.0249939	0.042305	2.3
biological_process	TraesCS2D01G183400_GW7	6	GO:1904029	regulation of cyclin-dependent protein kinase activity	3	1022	119	179936	0.0307857	0.043692	4.44
biological_process	TraesCS2D01G183400_GW7	7	GO:0000079	regulation of cyclin-dependent protein serine/threonine kinase activity	3	1022	119	179936	0.0307857	0.043692	4.44
biological_process	TraesCS2B01G202300_GW7	6	GO:0042147	retrograde transport, endosome to Golgi	3	2018	57	179936	0.0263201	0.0443727	4.69
biological_process	TraesCS2B01G202300_GW7	7	GO:0009646	response to absence of light	3	2018	57	179936	0.0263201	0.0443727	4.69
biological_process	TraesCS7B01G013100_VRN3	7	GO:0006563	L-serine metabolic process	6	2724	146	179936	0.024328	0.0451717	2.71
biological_process	TraesCS7B01G013100_VRN3	6	GO:1902644	tertiary alcohol metabolic process	4	2724	73	179936	0.0250204	0.04611	3.62
biological_process	TraesCS7B01G013100_VRN3	6	GO:0043288	apocarotenoid metabolic process	4	2724	73	179936	0.0250204	0.04611	3.62
biological_process	TraesCS7B01G013100_VRN3	8	GO:0009687	abscisic acid metabolic process	4	2724	73	179936	0.0250204	0.04611	3.62
biological_process	TraesCS2D01G183400_GW7	8	GO:0046080	dUTP metabolic process	3	1022	122	179936	0.0327874	0.0461777	4.33
biological_process	TraesCS7B01G013100_VRN3	6	GO:0006030	chitin metabolic process	8	2724	231	179936	0.0255208	0.046204	2.29
biological_process	TraesCS7B01G013100_VRN3	6	GO:0006026	aminoglycan catabolic process	8	2724	231	179936	0.0255208	0.046204	2.29
biological_process	TraesCS7B01G013100_VRN3	6	GO:0046348	amino sugar catabolic process	8	2724	231	179936	0.0255208	0.046204	2.29
biological_process	TraesCS7B01G013100_VRN3	7	GO:0006032	chitin catabolic process	8	2724	231	179936	0.0255208	0.046204	2.29
biological_process	TraesCS7B01G013100_VRN3	7	GO:1901072	glucosamine-containing compound catabolic process	8	2724	231	179936	0.0255208	0.046204	2.29
biological_process	TraesCS7B01G013100_VRN3	5	GO:0002237	response to molecule of bacterial origin	3	2724	42	179936	0.0256706	0.0462697	4.72
biological_process	TraesCS2B01G202300_GW7	4	GO:0021700	developmental maturation	5	2018	150	179936	0.0276331	0.0464018	2.97
biological_process	TraesCS2B01G202300_GW7	5	GO:0070925	organelle assembly	6	2018	203	179936	0.0278586	0.0466879	2.64
biological_process	TraesCS2D01G183400_GW7	5	GO:0051094	positive regulation of developmental process	3	1022	123	179936	0.0334694	0.0469589	4.29
biological_process	TraesCS2D01G183400_GW7	5	GO:0000096	sulfur amino acid metabolic process	6	1022	420	179936	0.034187	0.0474249	2.52
biological_process	TraesCS2D01G183400_GW7	6	GO:0048366	leaf development	4	1022	214	179936	0.0345824	0.0477937	3.29
biological_process	TraesCS2D01G183400_GW7	8	GO:0009211	pyrimidine deoxyribonucleoside triphosphate metabolic process	3	1022	125	179936	0.0348554	0.0479912	4.23
biological_process	TraesCS2B01G202300_GW7	5	GO:0048443	stamen development	3	2018	59	179936	0.0287692	0.0480241	4.53
biological_process	TraesCS2B01G202300_GW7	6	GO:0009816	defense response to bacterium, incompatible interaction	3	2018	59	179936	0.0287692	0.0480241	4.53
biological_process	TraesCS7B01G013100_VRN3	4	GO:0033037	polysaccharide localization	3	2724	43	179936	0.0272926	0.0483705	4.61
biological_process	TraesCS7B01G013100_VRN3	5	GO:0052545	callose localization	3	2724	43	179936	0.0272926	0.0483705	4.61
biological_process	TraesCS7B01G013100_VRN3	6	GO:1901071	glucosamine-containing compound metabolic process	8	2724	234	179936	0.0272689	0.0483705	2.26
biological_process	TraesCS7B01G013100_VRN3	7	GO:0043090	amino acid import	4	2724	75	179936	0.0272943	0.0483705	3.52
biological_process	TraesCS7B01G013100_VRN3	8	GO:0042732	D-xylose metabolic process	3	2724	43	179936	0.0272926	0.0483705	4.61
biological_process	TraesCS7B01G013100_VRN3	6	GO:0048581	negative regulation of post-embryonic development	5	2724	112	179936	0.0281811	0.0498226	2.95

## Sheet: CC
Supplementary Table 4. GO terms significantly enriched in the TaGW7-associated gene networks.
GO category	Query gene	GO depth	GO accession	GO description	# of genes associated with GO in the coexpression neighbors	# of coexpressed genes	# of genes associated with the GO in the genome	# of genes in the genome	p-value	BH adjusted p-value	fold change
cellular_component	TraesCS2B01G202300_GW7	5	GO:0000788	nuclear nucleosome	42	2018	75	179936	1.1505e-61	1.95124e-59	49.93
cellular_component	TraesCS2B01G202300_GW7	5	GO:0099513	polymeric cytoskeletal fiber	73	2018	437	179936	5.10905e-61	7.22078e-59	14.89
cellular_component	TraesCS2B01G202300_GW7	2	GO:0099080	supramolecular complex	73	2018	441	179936	1.01211e-60	9.53632e-59	14.76
cellular_component	TraesCS2B01G202300_GW7	3	GO:0099081	supramolecular polymer	73	2018	441	179936	1.01211e-60	9.53632e-59	14.76
cellular_component	TraesCS2B01G202300_GW7	4	GO:0099512	supramolecular fiber	73	2018	441	179936	1.01211e-60	9.53632e-59	14.76
cellular_component	TraesCS2B01G202300_GW7	6	GO:0005874	microtubule	70	2018	422	179936	2.41758e-58	2.05011e-56	14.79
cellular_component	TraesCS2B01G202300_GW7	4	GO:0005875	microtubule associated complex	49	2018	253	179936	1.09542e-44	7.74094e-43	17.27
cellular_component	TraesCS2B01G202300_GW7	5	GO:0005871	kinesin complex	41	2018	152	179936	4.93572e-44	2.98964e-42	24.05
cellular_component	TraesCS2D01G183400_GW7	2	GO:0099080	supramolecular complex	30	1022	441	179936	9.13435e-23	5.61762e-21	11.98
cellular_component	TraesCS2D01G183400_GW7	3	GO:0099081	supramolecular polymer	30	1022	441	179936	9.13435e-23	5.61762e-21	11.98
cellular_component	TraesCS2D01G183400_GW7	4	GO:0099512	supramolecular fiber	30	1022	441	179936	9.13435e-23	5.61762e-21	11.98
cellular_component	TraesCS2D01G183400_GW7	5	GO:0099513	polymeric cytoskeletal fiber	30	1022	437	179936	7.03314e-23	5.61762e-21	12.09
cellular_component	TraesCS2D01G183400_GW7	6	GO:0005874	microtubule	30	1022	422	179936	2.57524e-23	5.61762e-21	12.52
cellular_component	TraesCS2B01G202300_GW7	4	GO:0000790	nuclear chromatin	21	2018	92	179936	1.34753e-21	5.44145e-20	20.35
cellular_component	TraesCS2B01G202300_GW7	6	GO:0005802	trans-Golgi network	36	2018	410	179936	5.1376e-21	1.98031e-19	7.83
cellular_component	TraesCS2B01G202300_GW7	5	GO:0098791	Golgi subcompartment	36	2018	436	179936	3.9147e-20	1.3832e-18	7.36
cellular_component	TraesCS2D01G183400_GW7	6	GO:0005802	trans-Golgi network	26	1022	410	179936	3.6164e-19	1.48272e-17	11.16
cellular_component	TraesCS2D01G183400_GW7	5	GO:0098791	Golgi subcompartment	26	1022	436	179936	1.63547e-18	5.52344e-17	10.5
cellular_component	TraesCS2D01G183400_GW7	5	GO:0005871	kinesin complex	18	1022	152	179936	1.64655e-18	5.52344e-17	20.85
cellular_component	TraesCS2A01G176000_GW7	6	GO:0005802	trans-Golgi network	19	451	410	179936	2.52172e-18	7.86778e-17	18.49
cellular_component	TraesCS2D01G183400_GW7	4	GO:0005875	microtubule associated complex	21	1022	253	179936	4.00004e-18	1.23001e-16	14.61
cellular_component	TraesCS2A01G176000_GW7	5	GO:0098791	Golgi subcompartment	19	451	436	179936	7.84144e-18	2.03878e-16	17.39
cellular_component	TraesCS2B01G202300_GW7	3	GO:0000785	chromatin	21	2018	192	179936	9.10549e-15	2.75766e-13	9.75
cellular_component	TraesCS2D01G183400_GW7	5	GO:0000788	nuclear nucleosome	12	1022	75	179936	1.99073e-14	3.6729e-13	28.17
cellular_component	TraesCS2B01G202300_GW7	5	GO:0005819	spindle	14	2018	72	179936	7.76867e-14	2.19594e-12	17.34
cellular_component	TraesCS2B01G202300_GW7	5	GO:0005747	mitochondrial respiratory chain complex I	24	2018	323	179936	6.27726e-13	1.56562e-11	6.63
cellular_component	TraesCS7B01G013100_VRN3	5	GO:0031976	plastid thylakoid	23	2724	194	179936	4.41877e-14	1.63274e-11	7.83
cellular_component	TraesCS7B01G013100_VRN3	6	GO:0009534	chloroplast thylakoid	23	2724	194	179936	4.41877e-14	1.63274e-11	7.83
cellular_component	TraesCS2B01G202300_GW7	3	GO:0030964	NADH dehydrogenase complex	24	2018	354	179936	4.40263e-12	9.82482e-11	6.05
cellular_component	TraesCS2B01G202300_GW7	4	GO:0045271	respiratory chain complex I	24	2018	354	179936	4.40263e-12	9.82482e-11	6.05
cellular_component	TraesCS7B01G013100_VRN3	6	GO:0010287	plastoglobule	21	2724	224	179936	5.07673e-11	6.25284e-09	6.19
cellular_component	TraesCS7B01G013100_VRN3	5	GO:0009512	cytochrome b6f complex	14	2724	91	179936	1.15678e-10	1.06858e-08	10.16
cellular_component	TraesCS7B01G013100_VRN3	5	GO:0042579	microbody	20	2724	304	179936	6.24763e-08	1.24784e-06	4.35
cellular_component	TraesCS2B01G202300_GW7	5	GO:0009574	preprophase band	5	2018	13	179936	2.10839e-07	2.48322e-06	34.29
cellular_component	TraesCS2D01G183400_GW7	4	GO:0000790	nuclear chromatin	7	1022	92	179936	1.07619e-06	7.22026e-06	13.4
cellular_component	TraesCS2B01G202300_GW7	5	GO:0005856	cytoskeleton	12	2018	174	179936	7.89087e-07	7.87231e-06	6.15
cellular_component	TraesCS7B01G013100_VRN3	5	GO:0031969	chloroplast membrane	20	2724	359	179936	8.76741e-07	1.11709e-05	3.68
cellular_component	TraesCS2B01G202300_GW7	5	GO:1990071	TRAPPII protein complex	3	2018	3	179936	1.40854e-06	1.21882e-05	89.17
cellular_component	TraesCS2B01G202300_GW7	4	GO:0009330	DNA topoisomerase complex (ATP-hydrolyzing)	6	2018	35	179936	2.42678e-06	1.78233e-05	15.29
cellular_component	TraesCS2D01G183400_GW7	5	GO:0009921	auxin efflux carrier complex	3	1022	6	179936	3.60758e-06	2.11301e-05	88.03
cellular_component	TraesCS7B01G013100_VRN3	4	GO:0042170	plastid membrane	21	2724	422	179936	2.8325e-06	2.69598e-05	3.29
cellular_component	TraesCS2B01G202300_GW7	5	GO:0000275	mitochondrial proton-transporting ATP synthase complex, catalytic core F(1)	4	2018	11	179936	4.88804e-06	3.11659e-05	32.42
cellular_component	TraesCS7B01G013100_VRN3	6	GO:0005777	peroxisome	16	2724	271	179936	5.05546e-06	3.73598e-05	3.9
cellular_component	TraesCS2B01G202300_GW7	5	GO:0009524	phragmoplast	8	2018	88	179936	7.17004e-06	4.22662e-05	8.11
cellular_component	TraesCS2D01G183400_GW7	5	GO:0005856	cytoskeleton	8	1022	174	179936	8.13834e-06	4.48216e-05	8.09
cellular_component	TraesCS2B01G202300_GW7	5	GO:0009504	cell plate	6	2018	44	179936	9.68331e-06	5.58602e-05	12.16
cellular_component	TraesCS7B01G013100_VRN3	4	GO:0044438	microbody part	8	2724	69	179936	1.00598e-05	6.35404e-05	7.66
cellular_component	TraesCS7B01G013100_VRN3	5	GO:0044439	peroxisomal part	8	2724	69	179936	1.00598e-05	6.35404e-05	7.66
cellular_component	TraesCS2B01G202300_GW7	7	GO:0010005	cortical microtubule, transverse to long axis	3	2018	5	179936	1.38499e-05	7.77796e-05	53.5
cellular_component	TraesCS2B01G202300_GW7	4	GO:0030008	TRAPP complex	5	2018	28	179936	1.3998e-05	7.80941e-05	15.92
cellular_component	TraesCS2B01G202300_GW7	4	GO:0044796	DNA polymerase processivity factor complex	3	2018	6	179936	2.74674e-05	0.000136213	44.58
cellular_component	TraesCS2B01G202300_GW7	5	GO:0009921	auxin efflux carrier complex	3	2018	6	179936	2.74674e-05	0.000136213	44.58
cellular_component	TraesCS2B01G202300_GW7	5	GO:0043626	PCNA complex	3	2018	6	179936	2.74674e-05	0.000136213	44.58
cellular_component	TraesCS2D01G183400_GW7	5	GO:0009574	preprophase band	3	1022	13	179936	5.00765e-05	0.000190497	40.63
cellular_component	TraesCS2B01G202300_GW7	5	GO:0070971	endoplasmic reticulum exit site	3	2018	7	179936	4.76649e-05	0.000223314	38.21
cellular_component	TraesCS2B01G202300_GW7	4	GO:0000796	condensin complex	4	2018	19	179936	5.34413e-05	0.000244213	18.77
cellular_component	TraesCS2B01G202300_GW7	4	GO:0098797	plasma membrane protein complex	10	2018	195	179936	8.21355e-05	0.000339761	4.57
cellular_component	TraesCS2D01G183400_GW7	3	GO:0000785	chromatin	7	1022	192	179936	0.00012864	0.00042836	6.42
cellular_component	TraesCS7B01G013100_VRN3	4	GO:0070069	cytochrome complex	15	2724	318	179936	0.000127553	0.000548035	3.12
cellular_component	TraesCS7B01G013100_VRN3	3	GO:0009654	photosystem II oxygen evolving complex	8	2724	100	179936	0.000148138	0.000615021	5.28
cellular_component	TraesCS2B01G202300_GW7	2	GO:0009295	nucleoid	6	2018	75	179936	0.000205597	0.000738754	7.13
cellular_component	TraesCS7B01G013100_VRN3	5	GO:0031977	thylakoid lumen	8	2724	107	179936	0.000236458	0.00091488	4.94
cellular_component	TraesCS2A01G176000_GW7	4	GO:0005875	microtubule associated complex	5	451	253	179936	0.000482679	0.000929604	7.88
cellular_component	TraesCS2A01G176000_GW7	5	GO:0005871	kinesin complex	4	451	152	179936	0.000621194	0.00114007	10.5
cellular_component	TraesCS2B01G202300_GW7	5	GO:0005881	cytoplasmic microtubule	3	2018	14	179936	0.000467404	0.00140553	19.11
cellular_component	TraesCS2B01G202300_GW7	6	GO:0055028	cortical microtubule	3	2018	14	179936	0.000467404	0.00140553	19.11
cellular_component	TraesCS2A01G176000_GW7	5	GO:0099513	polymeric cytoskeletal fiber	6	451	437	179936	0.000905427	0.00158704	5.48
cellular_component	TraesCS2A01G176000_GW7	2	GO:0099080	supramolecular complex	6	451	441	179936	0.000948671	0.00160862	5.43
cellular_component	TraesCS2A01G176000_GW7	3	GO:0099081	supramolecular polymer	6	451	441	179936	0.000948671	0.00160862	5.43
cellular_component	TraesCS2A01G176000_GW7	4	GO:0099512	supramolecular fiber	6	451	441	179936	0.000948671	0.00160862	5.43
cellular_component	TraesCS2B01G202300_GW7	5	GO:0009360	DNA polymerase III complex	3	2018	15	179936	0.000579379	0.00164319	17.83
cellular_component	TraesCS2D01G183400_GW7	4	GO:0009331	glycerol-3-phosphate dehydrogenase complex	3	1022	30	179936	0.000661498	0.00170855	17.61
cellular_component	TraesCS7B01G013100_VRN3	4	GO:0031231	intrinsic component of peroxisomal membrane	4	2724	28	179936	0.000802739	0.00238243	9.44
cellular_component	TraesCS7B01G013100_VRN3	5	GO:0005779	integral component of peroxisomal membrane	4	2724	28	179936	0.000802739	0.00238243	9.44
cellular_component	TraesCS2B01G202300_GW7	8	GO:0005769	early endosome	3	2018	18	179936	0.00101329	0.00261972	14.86
cellular_component	TraesCS2B01G202300_GW7	5	GO:0098687	chromosomal region	7	2018	146	179936	0.00138768	0.00345189	4.28
cellular_component	TraesCS2B01G202300_GW7	5	GO:0070652	HAUS complex	3	2018	20	179936	0.00139215	0.00345189	13.37
cellular_component	TraesCS2B01G202300_GW7	4	GO:0000159	protein phosphatase type 2A complex	4	2018	45	179936	0.00162994	0.00393786	7.93
cellular_component	TraesCS2B01G202300_GW7	5	GO:0005813	centrosome	4	2018	45	179936	0.00162994	0.00393786	7.93
cellular_component	TraesCS7B01G013100_VRN3	5	GO:0005759	mitochondrial matrix	10	2724	212	179936	0.00161498	0.00423218	3.12
cellular_component	TraesCS7B01G013100_VRN3	5	GO:0009528	plastid inner membrane	7	2724	114	179936	0.001824	0.00466413	4.06
cellular_component	TraesCS2B01G202300_GW7	4	GO:1905360	GTPase complex	3	2018	23	179936	0.00210923	0.00501017	11.63
cellular_component	TraesCS2B01G202300_GW7	4	GO:0005834	heterotrimeric G-protein complex	3	2018	23	179936	0.00210923	0.00501017	11.63
cellular_component	TraesCS7B01G013100_VRN3	4	GO:0031903	microbody membrane	4	2724	36	179936	0.00209818	0.00525611	7.34
cellular_component	TraesCS7B01G013100_VRN3	5	GO:0005778	peroxisomal membrane	4	2724	36	179936	0.00209818	0.00525611	7.34
cellular_component	TraesCS2A01G176000_GW7	6	GO:0005874	microtubule	5	451	422	179936	0.00449539	0.00615159	4.73
cellular_component	TraesCS2B01G202300_GW7	4	GO:0016469	proton-transporting two-sector ATPase complex	3	2018	25	179936	0.00269398	0.00619104	10.7
cellular_component	TraesCS7B01G013100_VRN3	7	GO:0009514	glyoxysome	3	2724	19	179936	0.00280104	0.00674256	10.43
cellular_component	TraesCS2B01G202300_GW7	5	GO:0005815	microtubule organizing center	4	2018	56	179936	0.00364595	0.00798905	6.37
cellular_component	TraesCS7B01G013100_VRN3	4	GO:0010598	NAD(P)H dehydrogenase complex (plastoquinone)	3	2724	24	179936	0.00553076	0.0121644	8.26
cellular_component	TraesCS2B01G202300_GW7	7	GO:0005876	spindle microtubule	3	2018	34	179936	0.00650406	0.0133223	7.87
cellular_component	TraesCS2D01G183400_GW7	5	GO:0005819	spindle	3	1022	72	179936	0.0081463	0.0141792	7.34
cellular_component	TraesCS2A01G176000_GW7	4	GO:0098797	plasma membrane protein complex	3	451	195	179936	0.0133512	0.0161456	6.14
cellular_component	TraesCS2B01G202300_GW7	4	GO:0005663	DNA replication factor C complex	3	2018	38	179936	0.00887061	0.0171798	7.04
cellular_component	TraesCS2D01G183400_GW7	5	GO:0005747	mitochondrial respiratory chain complex I	6	1022	323	179936	0.0109805	0.0180081	3.27
cellular_component	TraesCS2D01G183400_GW7	3	GO:0030964	NADH dehydrogenase complex	6	1022	354	179936	0.0165334	0.0255747	2.98
cellular_component	TraesCS2D01G183400_GW7	4	GO:0045271	respiratory chain complex I	6	1022	354	179936	0.0165334	0.0255747	2.98
cellular_component	TraesCS7B01G013100_VRN3	5	GO:0010319	stromule	5	2724	92	179936	0.0131777	0.0262488	3.59
cellular_component	TraesCS2B01G202300_GW7	4	GO:0042575	DNA polymerase complex	3	2018	47	179936	0.0158313	0.0284426	5.69
cellular_component	TraesCS2D01G183400_GW7	4	GO:0005667	transcription factor complex	6	1022	375	179936	0.0212397	0.0316026	2.82
cellular_component	TraesCS2D01G183400_GW7	4	GO:0098797	plasma membrane protein complex	4	1022	195	179936	0.0258249	0.0375172	3.61
cellular_component	TraesCS7B01G013100_VRN3	6	GO:0009706	chloroplast inner membrane	5	2724	107	179936	0.0237278	0.0441684	3.09
cellular_component	TraesCS7B01G013100_VRN3	2	GO:0031974	membrane-enclosed lumen	11	2724	356	179936	0.0255716	0.046204	2.04
cellular_component	TraesCS7B01G013100_VRN3	3	GO:0043233	organelle lumen	11	2724	356	179936	0.0255716	0.046204	2.04
cellular_component	TraesCS7B01G013100_VRN3	4	GO:0070013	intracellular organelle lumen	11	2724	356	179936	0.0255716	0.046204	2.04

## Sheet: MF
Supplementary Table 4. GO terms significantly enriched in the TaGW7-associated gene networks.
GO category	Query gene	GO depth	GO accession	GO description	# of genes associated with GO in the coexpression neighbors	# of coexpressed genes	# of genes associated with the GO in the genome	# of genes in the genome	p-value	BH adjusted p-value	fold change
molecular_function	TraesCS2B01G202300_GW7	8	GO:0031492	nucleosomal DNA binding	67	2018	151	179936	2.1014e-88	1.78199e-85	39.56
molecular_function	TraesCS2B01G202300_GW7	5	GO:0031490	chromatin DNA binding	67	2018	154	179936	1.14584e-87	4.85837e-85	38.79
molecular_function	TraesCS2B01G202300_GW7	5	GO:0031491	nucleosome binding	67	2018	186	179936	7.6227e-81	2.15468e-78	32.12
molecular_function	TraesCS2B01G202300_GW7	6	GO:0043566	structure-specific DNA binding	67	2018	213	179936	3.55751e-76	7.54192e-74	28.05
molecular_function	TraesCS2B01G202300_GW7	6	GO:0008017	microtubule binding	59	2018	410	179936	1.08547e-45	8.36799e-44	12.83
molecular_function	TraesCS2B01G202300_GW7	5	GO:0015631	tubulin binding	59	2018	434	179936	3.10118e-44	2.02292e-42	12.12
molecular_function	TraesCS2B01G202300_GW7	9	GO:0003777	microtubule motor activity	43	2018	227	179936	5.85014e-39	3.30728e-37	16.89
molecular_function	TraesCS2B01G202300_GW7	8	GO:0003774	motor activity	44	2018	292	179936	2.49104e-35	1.17355e-33	13.44
molecular_function	TraesCS2B01G202300_GW7	9	GO:0008574	ATP-dependent microtubule motor activity, plus-end-directed	15	2018	27	179936	8.1307e-23	3.44742e-21	49.54
molecular_function	TraesCS2B01G202300_GW7	10	GO:1990939	ATP-dependent microtubule motor activity	15	2018	27	179936	8.1307e-23	3.44742e-21	49.54
molecular_function	TraesCS2D01G183400_GW7	6	GO:0016762	xyloglucan:xyloglucosyl transferase activity	22	1022	169	179936	3.15528e-23	5.61762e-21	22.92
molecular_function	TraesCS2A01G176000_GW7	6	GO:0016762	xyloglucan:xyloglucosyl transferase activity	14	451	169	179936	2.26713e-17	5.05246e-16	33.05
molecular_function	TraesCS2B01G202300_GW7	6	GO:0016762	xyloglucan:xyloglucosyl transferase activity	22	2018	169	179936	5.10795e-17	1.73262e-15	11.61
molecular_function	TraesCS2D01G183400_GW7	6	GO:0008017	microtubule binding	23	1022	410	179936	5.6818e-16	1.49756e-14	9.88
molecular_function	TraesCS2D01G183400_GW7	5	GO:0015631	tubulin binding	23	1022	434	179936	1.91683e-15	4.42069e-14	9.33
molecular_function	TraesCS2D01G183400_GW7	9	GO:0003777	microtubule motor activity	18	1022	227	179936	2.15738e-15	4.68277e-14	13.96
molecular_function	TraesCS2D01G183400_GW7	7	GO:0004565	beta-galactosidase activity	13	1022	90	179936	6.52419e-15	1.33746e-13	25.43
molecular_function	TraesCS2D01G183400_GW7	8	GO:0003774	motor activity	18	1022	292	179936	1.66493e-13	2.79254e-12	10.85
molecular_function	TraesCS2B01G202300_GW7	7	GO:0004565	beta-galactosidase activity	15	2018	90	179936	1.10716e-13	3.02862e-12	14.86
molecular_function	TraesCS2D01G183400_GW7	6	GO:0015925	galactosidase activity	13	1022	122	179936	3.69074e-13	5.92123e-12	18.76
molecular_function	TraesCS2B01G202300_GW7	3	GO:0005200	structural constituent of cytoskeleton	15	2018	102	179936	7.43842e-13	1.80222e-11	13.11
molecular_function	TraesCS2D01G183400_GW7	8	GO:0050224	prunasin beta-glucosidase activity	6	1022	10	179936	6.81459e-12	9.31327e-11	105.64
molecular_function	TraesCS2D01G183400_GW7	8	GO:0047668	amygdalin beta-glucosidase activity	6	1022	10	179936	6.81459e-12	9.31327e-11	105.64
molecular_function	TraesCS2B01G202300_GW7	6	GO:0015925	galactosidase activity	15	2018	122	179936	1.06525e-11	2.25833e-10	10.96
molecular_function	TraesCS2A01G176000_GW7	7	GO:0004565	beta-galactosidase activity	8	451	90	179936	9.4811e-11	1.13773e-09	35.46
molecular_function	TraesCS2D01G183400_GW7	9	GO:0008574	ATP-dependent microtubule motor activity, plus-end-directed	7	1022	27	179936	1.50285e-10	1.73298e-09	45.65
molecular_function	TraesCS2D01G183400_GW7	10	GO:1990939	ATP-dependent microtubule motor activity	7	1022	27	179936	1.50285e-10	1.73298e-09	45.65
molecular_function	TraesCS2D01G183400_GW7	6	GO:0003878	ATP citrate synthase activity	6	1022	15	179936	1.58524e-10	1.77259e-09	70.43
molecular_function	TraesCS7B01G013100_VRN3	6	GO:0004176	ATP-dependent peptidase activity	16	2724	122	179936	6.63787e-11	7.0077e-09	8.66
molecular_function	TraesCS2B01G202300_GW7	8	GO:0047668	amygdalin beta-glucosidase activity	6	2018	10	179936	3.99133e-10	7.52144e-09	53.5
molecular_function	TraesCS2B01G202300_GW7	8	GO:0050224	prunasin beta-glucosidase activity	6	2018	10	179936	3.99133e-10	7.52144e-09	53.5
molecular_function	TraesCS2A01G176000_GW7	6	GO:0015925	galactosidase activity	8	451	122	179936	1.09816e-09	1.14209e-08	26.16
molecular_function	TraesCS2B01G202300_GW7	7	GO:0004567	beta-mannosidase activity	9	2018	45	179936	1.69996e-09	2.82659e-08	17.83
molecular_function	TraesCS2B01G202300_GW7	6	GO:0015923	mannosidase activity	11	2018	80	179936	1.77468e-09	2.89409e-08	12.26
molecular_function	TraesCS7B01G013100_VRN3	5	GO:0051119	sugar transmembrane transporter activity	25	2724	368	179936	7.78211e-10	3.19499e-08	4.49
molecular_function	TraesCS2D01G183400_GW7	8	GO:0080079	cellobiose glucosidase activity	6	1022	25	179936	5.344e-09	5.32956e-08	42.26
molecular_function	TraesCS2A01G176000_GW7	8	GO:0050224	prunasin beta-glucosidase activity	4	451	10	179936	8.0815e-09	6.0034e-08	159.59
molecular_function	TraesCS2A01G176000_GW7	8	GO:0047668	amygdalin beta-glucosidase activity	4	451	10	179936	8.0815e-09	6.0034e-08	159.59
molecular_function	TraesCS2D01G183400_GW7	7	GO:0004567	beta-mannosidase activity	7	1022	45	179936	7.02669e-09	6.82328e-08	27.39
molecular_function	TraesCS2A01G176000_GW7	4	GO:0015562	efflux transmembrane transporter activity	6	451	60	179936	1.07076e-08	7.26255e-08	39.9
molecular_function	TraesCS2A01G176000_GW7	5	GO:0010329	auxin efflux transmembrane transporter activity	6	451	60	179936	1.07076e-08	7.26255e-08	39.9
molecular_function	TraesCS7B01G013100_VRN3	6	GO:0016618	hydroxypyruvate reductase activity	6	2724	10	179936	2.38653e-09	8.01656e-08	39.63
molecular_function	TraesCS2D01G183400_GW7	6	GO:0047701	beta-L-arabinosidase activity	6	1022	29	179936	1.40588e-08	1.29693e-07	36.43
molecular_function	TraesCS2A01G176000_GW7	5	GO:0080161	auxin transmembrane transporter activity	6	451	67	179936	2.10302e-08	1.36696e-07	35.73
molecular_function	TraesCS2B01G202300_GW7	6	GO:0003878	ATP citrate synthase activity	6	2018	15	179936	9.06596e-09	1.39781e-07	35.67
molecular_function	TraesCS2D01G183400_GW7	8	GO:0080083	beta-gentiobiose beta-glucosidase activity	6	1022	30	179936	1.74886e-08	1.57398e-07	35.21
molecular_function	TraesCS2D01G183400_GW7	6	GO:0015923	mannosidase activity	8	1022	80	179936	2.12966e-08	1.82755e-07	17.61
molecular_function	TraesCS2D01G183400_GW7	8	GO:0004338	glucan exo-1,3-beta-glucosidase activity	6	1022	35	179936	4.66645e-08	3.82649e-07	30.18
molecular_function	TraesCS5A01G286700_GW8	6	GO:0004028	3-chloroallyl aldehyde dehydrogenase activity	3	84	18	179936	7.96737e-08	3.98368e-07	357.02
molecular_function	TraesCS2D01G183400_GW7	4	GO:0015562	efflux transmembrane transporter activity	7	1022	60	179936	5.55373e-08	4.36027e-07	20.54
molecular_function	TraesCS2D01G183400_GW7	5	GO:0010329	auxin efflux transmembrane transporter activity	7	1022	60	179936	5.55373e-08	4.36027e-07	20.54
molecular_function	TraesCS7B01G013100_VRN3	4	GO:0031072	heat shock protein binding	13	2724	112	179936	1.80469e-08	4.44556e-07	7.67
molecular_function	TraesCS7B01G013100_VRN3	6	GO:0030267	glyoxylate reductase (NADP) activity	6	2724	13	179936	1.87546e-08	4.47085e-07	30.49
molecular_function	TraesCS2D01G183400_GW7	6	GO:0033907	beta-D-fucosidase activity	6	1022	37	179936	6.61921e-08	5.08852e-07	28.55
molecular_function	TraesCS5A01G286700_GW8	6	GO:0004030	aldehyde dehydrogenase [NAD(P)+] activity	3	84	25	179936	2.2404e-07	5.60101e-07	257.05
molecular_function	TraesCS5D01G294400_GW8	6	GO:0016762	xyloglucan:xyloglucosyl transferase activity	5	130	169	179936	1.79254e-07	5.7379e-07	40.95
molecular_function	TraesCS2D01G183400_GW7	6	GO:0047262	polygalacturonate 4-alpha-galacturonosyltransferase activity	7	1022	65	179936	9.76771e-08	7.35568e-07	18.96
molecular_function	TraesCS7B01G013100_VRN3	4	GO:0016701	oxidoreductase activity, acting on single donors with incorporation of molecular oxygen	20	2724	293	179936	3.41311e-08	7.6433e-07	4.51
molecular_function	TraesCS2D01G183400_GW7	5	GO:0080161	auxin transmembrane transporter activity	7	1022	67	179936	1.20817e-07	8.91632e-07	18.39
molecular_function	TraesCS7B01G013100_VRN3	5	GO:0016671	oxidoreductase activity, acting on a sulfur group of donors, disulfide as acceptor	14	2724	146	179936	6.02264e-08	1.23631e-06	6.33
molecular_function	TraesCS2B01G202300_GW7	8	GO:0004338	glucan exo-1,3-beta-glucosidase activity	7	2018	35	179936	1.12863e-07	1.45012e-06	17.83
molecular_function	TraesCS7B01G013100_VRN3	5	GO:0008429	phosphatidylethanolamine binding	5	2724	9	179936	9.48947e-08	1.71042e-06	36.7
molecular_function	TraesCS2B01G202300_GW7	6	GO:0016417	S-acyltransferase activity	11	2018	123	179936	1.68267e-07	2.02238e-06	7.97
molecular_function	TraesCS2A01G176000_GW7	8	GO:0080079	cellobiose glucosidase activity	4	451	25	179936	4.72516e-07	2.8351e-06	63.84
molecular_function	TraesCS2B01G202300_GW7	8	GO:0080079	cellobiose glucosidase activity	6	2018	25	179936	2.91417e-07	3.33948e-06	21.4
molecular_function	TraesCS2A01G176000_GW7	9	GO:0008574	ATP-dependent microtubule motor activity, plus-end-directed	4	451	27	179936	6.52948e-07	3.63785e-06	59.11
molecular_function	TraesCS2A01G176000_GW7	10	GO:1990939	ATP-dependent microtubule motor activity	4	451	27	179936	6.52948e-07	3.63785e-06	59.11
molecular_function	TraesCS2A01G176000_GW7	6	GO:0047701	beta-L-arabinosidase activity	4	451	29	179936	8.80153e-07	4.5768e-06	55.03
molecular_function	TraesCS2A01G176000_GW7	6	GO:0010328	auxin influx transmembrane transporter activity	3	451	8	179936	8.67798e-07	4.5768e-06	149.61
molecular_function	TraesCS2A01G176000_GW7	4	GO:0005496	steroid binding	4	451	30	179936	1.01355e-06	4.94104e-06	53.2
molecular_function	TraesCS2A01G176000_GW7	8	GO:0080083	beta-gentiobiose beta-glucosidase activity	4	451	30	179936	1.01355e-06	4.94104e-06	53.2
molecular_function	TraesCS5A01G286700_GW8	6	GO:0004029	aldehyde dehydrogenase (NAD) activity	3	84	63	179936	3.81892e-06	6.36487e-06	102
molecular_function	TraesCS2B01G202300_GW7	6	GO:0047701	beta-L-arabinosidase activity	6	2018	29	179936	7.52223e-07	7.59387e-06	18.45
molecular_function	TraesCS2B01G202300_GW7	4	GO:0005496	steroid binding	6	2018	30	179936	9.31308e-07	9.07758e-06	17.83
molecular_function	TraesCS2B01G202300_GW7	8	GO:0080083	beta-gentiobiose beta-glucosidase activity	6	2018	30	179936	9.31308e-07	9.07758e-06	17.83
molecular_function	TraesCS2B01G202300_GW7	7	GO:0019706	protein-cysteine S-palmitoyltransferase activity	9	2018	92	179936	1.03972e-06	9.90655e-06	8.72
molecular_function	TraesCS2B01G202300_GW7	7	GO:0019707	protein-cysteine S-acyltransferase activity	9	2018	92	179936	1.03972e-06	9.90655e-06	8.72
molecular_function	TraesCS7B01G013100_VRN3	5	GO:0052592	oxidoreductase activity, acting on CH or CH2 groups, with an iron-sulfur protein as acceptor	4	2724	6	179936	7.67254e-07	1.0125e-05	44.04
molecular_function	TraesCS2A01G176000_GW7	6	GO:0033907	beta-D-fucosidase activity	4	451	37	179936	2.40891e-06	1.04381e-05	43.13
molecular_function	TraesCS2B01G202300_GW7	6	GO:0009670	triose-phosphate:phosphate antiporter activity	3	2018	3	179936	1.40854e-06	1.21882e-05	89.17
molecular_function	TraesCS7B01G013100_VRN3	4	GO:0016725	oxidoreductase activity, acting on CH or CH2 groups	11	2724	110	179936	1.0153e-06	1.25051e-05	6.61
molecular_function	TraesCS5A01G286700_GW8	5	GO:0016620	oxidoreductase activity, acting on the aldehyde or oxo group of donors, NAD or NADP as acceptor	4	84	284	179936	1.06133e-05	1.32666e-05	30.17
molecular_function	TraesCS2B01G202300_GW7	6	GO:0016409	palmitoyltransferase activity	9	2018	98	179936	1.77357e-06	1.42742e-05	8.19
molecular_function	TraesCS2D01G183400_GW7	8	GO:0047259	glucomannan 4-beta-mannosyltransferase activity	5	1022	39	179936	2.8715e-06	1.76598e-05	22.57
molecular_function	TraesCS2B01G202300_GW7	7	GO:0008422	beta-glucosidase activity	15	2018	303	179936	2.35685e-06	1.78233e-05	4.41
molecular_function	TraesCS2B01G202300_GW7	8	GO:0042973	glucan endo-1,3-beta-D-glucosidase activity	9	2018	102	179936	2.48012e-06	1.78233e-05	7.87
molecular_function	TraesCS2A01G176000_GW7	7	GO:0004567	beta-mannosidase activity	4	451	45	179936	5.34884e-06	1.85427e-05	35.46
molecular_function	TraesCS2D01G183400_GW7	5	GO:0003779	actin binding	11	1022	323	179936	3.18869e-06	1.9289e-05	6
molecular_function	TraesCS2B01G202300_GW7	7	GO:0019187	beta-1,4-mannosyltransferase activity	7	2018	55	179936	2.8014e-06	1.99629e-05	11.35
molecular_function	TraesCS7B01G013100_VRN3	6	GO:0004061	arylformamidase activity	5	2724	15	179936	2.09644e-06	2.23456e-05	22.02
molecular_function	TraesCS7B01G013100_VRN3	6	GO:0010309	acireductone dioxygenase [iron(II)-requiring] activity	5	2724	15	179936	2.09644e-06	2.23456e-05	22.02
molecular_function	TraesCS2B01G202300_GW7	6	GO:0033907	beta-D-fucosidase activity	6	2018	37	179936	3.40985e-06	2.29488e-05	14.46
molecular_function	TraesCS7B01G013100_VRN3	6	GO:0046429	4-hydroxy-3-methylbut-2-en-1-yl diphosphate synthase activity	3	2724	3	179936	3.46574e-06	2.69598e-05	66.06
molecular_function	TraesCS7B01G013100_VRN3	6	GO:0003847	1-alkyl-2-acetylglycerophosphocholine esterase activity	3	2724	3	179936	3.46574e-06	2.69598e-05	66.06
molecular_function	TraesCS7B01G013100_VRN3	6	GO:0051745	4-hydroxy-3-methylbut-2-en-1-yl diphosphate reductase activity	3	2724	3	179936	3.46574e-06	2.69598e-05	66.06
molecular_function	TraesCS7B01G013100_VRN3	6	GO:0008482	sulfite oxidase activity	3	2724	3	179936	3.46574e-06	2.69598e-05	66.06
molecular_function	TraesCS7B01G013100_VRN3	6	GO:0009540	zeaxanthin epoxidase [overall] activity	3	2724	3	179936	3.46574e-06	2.69598e-05	66.06
molecular_function	TraesCS7B01G013100_VRN3	6	GO:0000293	ferric-chelate reductase activity	3	2724	3	179936	3.46574e-06	2.69598e-05	66.06
molecular_function	TraesCS7B01G013100_VRN3	6	GO:0052663	antheraxanthin epoxidase activity	3	2724	3	179936	3.46574e-06	2.69598e-05	66.06
molecular_function	TraesCS7B01G013100_VRN3	6	GO:0003939	L-iditol 2-dehydrogenase activity	3	2724	3	179936	3.46574e-06	2.69598e-05	66.06
molecular_function	TraesCS7B01G013100_VRN3	6	GO:0052662	zeaxanthin epoxidase activity	3	2724	3	179936	3.46574e-06	2.69598e-05	66.06
molecular_function	TraesCS7B01G013100_VRN3	8	GO:0008266	poly(U) RNA binding	3	2724	3	179936	3.46574e-06	2.69598e-05	66.06
molecular_function	TraesCS2B01G202300_GW7	8	GO:0047259	glucomannan 4-beta-mannosyltransferase activity	6	2018	39	179936	4.6947e-06	3.03901e-05	13.72
molecular_function	TraesCS2D01G183400_GW7	6	GO:0102483	scopolin beta-glucosidase activity	7	1022	117	179936	5.38855e-06	3.10684e-05	10.53
molecular_function	TraesCS7B01G013100_VRN3	4	GO:0044183	protein binding involved in protein folding	5	2724	17	179936	4.21223e-06	3.17637e-05	19.43
molecular_function	TraesCS7B01G013100_VRN3	5	GO:0009882	blue light photoreceptor activity	5	2724	17	179936	4.21223e-06	3.17637e-05	19.43
molecular_function	TraesCS2B01G202300_GW7	5	GO:0008676	3-deoxy-8-phosphooctulonate synthase activity	3	2018	4	179936	5.58686e-06	3.43308e-05	66.87
molecular_function	TraesCS7B01G013100_VRN3	5	GO:0016702	oxidoreductase activity, acting on single donors with incorporation of molecular oxygen, incorporation of two atoms of oxygen	15	2724	239	179936	4.73734e-06	3.53626e-05	4.15
molecular_function	TraesCS5A01G286700_GW8	4	GO:0016903	oxidoreductase activity, acting on the aldehyde or oxo group of donors	4	84	399	179936	3.99416e-05	3.99416e-05	21.47
molecular_function	TraesCS2A01G176000_GW7	6	GO:0102483	scopolin beta-glucosidase activity	5	451	117	179936	1.28686e-05	4.015e-05	17.05
molecular_function	TraesCS2D01G183400_GW7	6	GO:0016417	S-acyltransferase activity	7	1022	123	179936	7.49327e-06	4.25387e-05	10.02
molecular_function	TraesCS2D01G183400_GW7	5	GO:0001085	RNA polymerase II transcription factor binding	6	1022	82	179936	8.02367e-06	4.48216e-05	12.88
molecular_function	TraesCS7B01G013100_VRN3	6	GO:0015145	monosaccharide transmembrane transporter activity	14	2724	217	179936	7.09816e-06	4.99575e-05	4.26
molecular_function	TraesCS7B01G013100_VRN3	7	GO:0015149	hexose transmembrane transporter activity	14	2724	217	179936	7.09816e-06	4.99575e-05	4.26
molecular_function	TraesCS7B01G013100_VRN3	8	GO:0005355	glucose transmembrane transporter activity	14	2724	217	179936	7.09816e-06	4.99575e-05	4.26
molecular_function	TraesCS2D01G183400_GW7	5	GO:0046912	transferase activity, transferring acyl groups, acyl groups converted into alkyl on transfer	6	1022	84	179936	9.22494e-06	5.00588e-05	12.58
molecular_function	TraesCS2A01G176000_GW7	7	GO:0090447	glycerol-3-phosphate 2-O-acyltransferase activity	4	451	60	179936	1.69931e-05	5.09793e-05	26.6
molecular_function	TraesCS2D01G183400_GW7	6	GO:0010328	auxin influx transmembrane transporter activity	3	1022	8	179936	1.00157e-05	5.27969e-05	66.02
molecular_function	TraesCS2D01G183400_GW7	7	GO:0008422	beta-glucosidase activity	10	1022	303	179936	1.16234e-05	6.04089e-05	5.81
molecular_function	TraesCS2D01G183400_GW7	8	GO:0015098	molybdate ion transmembrane transporter activity	4	1022	26	179936	1.40015e-05	6.88876e-05	27.09
molecular_function	TraesCS7B01G013100_VRN3	4	GO:0051082	unfolded protein binding	19	2724	391	179936	1.14891e-05	6.9594e-05	3.21
molecular_function	TraesCS2D01G183400_GW7	7	GO:0015142	tricarboxylic acid transmembrane transporter activity	3	1022	9	179936	1.49598e-05	6.98755e-05	58.69
molecular_function	TraesCS2D01G183400_GW7	7	GO:0019187	beta-1,4-mannosyltransferase activity	5	1022	55	179936	1.60942e-05	7.42346e-05	16.01
molecular_function	TraesCS7B01G013100_VRN3	6	GO:0102483	scopolin beta-glucosidase activity	10	2724	117	179936	1.27823e-05	7.61787e-05	5.65
molecular_function	TraesCS7B01G013100_VRN3	7	GO:0004222	metalloendopeptidase activity	17	2724	325	179936	1.27529e-05	7.61787e-05	3.46
molecular_function	TraesCS2B01G202300_GW7	7	GO:1990714	hydroxyproline O-galactosyltransferase activity	3	2018	5	179936	1.38499e-05	7.77796e-05	53.5
molecular_function	TraesCS7B01G013100_VRN3	7	GO:0050518	2-C-methyl-D-erythritol 4-phosphate cytidylyltransferase activity	3	2724	4	179936	1.37057e-05	8.01666e-05	49.54
molecular_function	TraesCS7B01G013100_VRN3	6	GO:0010277	chlorophyllide a oxygenase [overall] activity	5	2724	22	179936	1.68307e-05	9.64178e-05	15.01
molecular_function	TraesCS2B01G202300_GW7	4	GO:0016722	oxidoreductase activity, oxidizing metal ions	11	2018	199	179936	1.84844e-05	9.98391e-05	4.93
molecular_function	TraesCS7B01G013100_VRN3	5	GO:2001070	starch binding	6	2724	37	179936	1.86136e-05	0.000105004	10.71
molecular_function	TraesCS2D01G183400_GW7	4	GO:0005496	steroid binding	4	1022	30	179936	2.52069e-05	0.000113431	23.48
molecular_function	TraesCS2B01G202300_GW7	5	GO:0003779	actin binding	14	2018	323	179936	2.23992e-05	0.000119463	3.86
molecular_function	TraesCS2D01G183400_GW7	3	GO:0005200	structural constituent of cytoskeleton	6	1022	102	179936	2.80252e-05	0.000123111	10.36
molecular_function	TraesCS2D01G183400_GW7	8	GO:0042973	glucan endo-1,3-beta-D-glucosidase activity	6	1022	102	179936	2.80252e-05	0.000123111	10.36
molecular_function	TraesCS2B01G202300_GW7	5	GO:0005089	Rho guanyl-nucleotide exchange factor activity	6	2018	52	179936	2.58731e-05	0.000136213	10.29
molecular_function	TraesCS2A01G176000_GW7	5	GO:0042803	protein homodimerization activity	6	451	257	179936	5.32693e-05	0.000143276	9.31
molecular_function	TraesCS2A01G176000_GW7	6	GO:0015923	mannosidase activity	4	451	80	179936	5.2976e-05	0.000143276	19.95
molecular_function	TraesCS2D01G183400_GW7	6	GO:0004312	fatty acid synthase activity	4	1022	33	179936	3.71316e-05	0.0001557	21.34
molecular_function	TraesCS2A01G176000_GW7	8	GO:0043733	DNA-3-methylbase glycosylase activity	3	451	31	179936	6.67308e-05	0.000170656	38.61
molecular_function	TraesCS2A01G176000_GW7	9	GO:0008725	DNA-3-methyladenine glycosylase activity	3	451	31	179936	6.67308e-05	0.000170656	38.61
molecular_function	TraesCS7B01G013100_VRN3	6	GO:0001053	plastid sigma factor activity	4	2724	13	179936	3.35939e-05	0.000181211	20.32
molecular_function	TraesCS7B01G013100_VRN3	6	GO:0005402	cation:sugar symporter activity	14	2724	250	179936	3.44485e-05	0.000183147	3.7
molecular_function	TraesCS7B01G013100_VRN3	7	GO:0005351	sugar:proton symporter activity	14	2724	250	179936	3.44485e-05	0.000183147	3.7
molecular_function	TraesCS7B01G013100_VRN3	3	GO:0008144	drug binding	8	2724	82	179936	3.60507e-05	0.000187616	6.44
molecular_function	TraesCS7B01G013100_VRN3	4	GO:0005527	macrolide binding	8	2724	82	179936	3.60507e-05	0.000187616	6.44
molecular_function	TraesCS7B01G013100_VRN3	5	GO:0005528	FK506 binding	8	2724	82	179936	3.60507e-05	0.000187616	6.44
molecular_function	TraesCS7B01G013100_VRN3	8	GO:0015295	solute:proton symporter activity	14	2724	253	179936	3.92206e-05	0.000201278	3.66
molecular_function	TraesCS2A01G176000_GW7	7	GO:0003905	alkylbase DNA N-glycosylase activity	3	451	33	179936	8.06962e-05	0.000203042	36.27
molecular_function	TraesCS7B01G013100_VRN3	5	GO:0051539	4 iron, 4 sulfur cluster binding	19	2724	435	179936	4.89524e-05	0.000246094	2.89
molecular_function	TraesCS2B01G202300_GW7	6	GO:0102483	scopolin beta-glucosidase activity	8	2018	117	179936	5.71566e-05	0.000256449	6.1
molecular_function	TraesCS2B01G202300_GW7	4	GO:0015562	efflux transmembrane transporter activity	6	2018	60	179936	5.89532e-05	0.000256968	8.92
molecular_function	TraesCS2B01G202300_GW7	5	GO:0010329	auxin efflux transmembrane transporter activity	6	2018	60	179936	5.89532e-05	0.000256968	8.92
molecular_function	TraesCS2D01G183400_GW7	6	GO:0015929	hexosaminidase activity	3	1022	15	179936	7.89938e-05	0.000285772	35.21
molecular_function	TraesCS2D01G183400_GW7	7	GO:0004563	beta-N-acetylhexosaminidase activity	3	1022	15	179936	7.89938e-05	0.000285772	35.21
molecular_function	TraesCS7B01G013100_VRN3	7	GO:0052854	medium-chain-(S)-2-hydroxy-acid oxidase activity	4	2724	15	179936	6.25993e-05	0.000296544	17.61
molecular_function	TraesCS7B01G013100_VRN3	7	GO:0052853	long-chain-(S)-2-hydroxy-long-chain-acid oxidase activity	4	2724	15	179936	6.25993e-05	0.000296544	17.61
molecular_function	TraesCS7B01G013100_VRN3	7	GO:0052852	very-long-chain-(S)-2-hydroxy-acid oxidase activity	4	2724	15	179936	6.25993e-05	0.000296544	17.61
molecular_function	TraesCS2B01G202300_GW7	4	GO:0005088	Ras guanyl-nucleotide exchange factor activity	6	2018	62	179936	7.10244e-05	0.000301143	8.63
molecular_function	TraesCS2A01G176000_GW7	6	GO:0004034	aldose 1-epimerase activity	3	451	38	179936	0.000123615	0.000301312	31.5
molecular_function	TraesCS2B01G202300_GW7	6	GO:0010328	auxin influx transmembrane transporter activity	3	2018	8	179936	7.56248e-05	0.00031591	33.44
molecular_function	TraesCS2A01G176000_GW7	8	GO:0047259	glucomannan 4-beta-mannosyltransferase activity	3	451	39	179936	0.000133668	0.000315942	30.69
molecular_function	TraesCS2A01G176000_GW7	8	GO:0042973	glucan endo-1,3-beta-D-glucosidase activity	4	451	102	179936	0.000136288	0.000317327	15.65
molecular_function	TraesCS7B01G013100_VRN3	5	GO:0016703	oxidoreductase activity, acting on single donors with incorporation of molecular oxygen, incorporation of one atom of oxygen (internal monooxygenases or internal mixed function oxidases)	5	2724	29	179936	6.9502e-05	0.000319019	11.39
molecular_function	TraesCS2D01G183400_GW7	6	GO:0004367	glycerol-3-phosphate dehydrogenase [NAD+] activity	3	1022	16	179936	9.68116e-05	0.000333864	33.01
molecular_function	TraesCS2A01G176000_GW7	4	GO:0016722	oxidoreductase activity, oxidizing metal ions	5	451	199	179936	0.000160501	0.000362872	10.02
molecular_function	TraesCS2B01G202300_GW7	6	GO:0047262	polygalacturonate 4-alpha-galacturonosyltransferase activity	6	2018	65	179936	9.27444e-05	0.000379938	8.23
molecular_function	TraesCS2D01G183400_GW7	6	GO:0003979	UDP-glucose 6-dehydrogenase activity	3	1022	17	179936	0.000117059	0.000396284	31.07
molecular_function	TraesCS7B01G013100_VRN3	7	GO:0015294	solute:cation symporter activity	14	2724	274	179936	9.20424e-05	0.000412239	3.38
molecular_function	TraesCS2D01G183400_GW7	5	GO:0042803	protein homodimerization activity	8	1022	257	179936	0.000128856	0.00042836	5.48
molecular_function	TraesCS2B01G202300_GW7	5	GO:0080161	auxin transmembrane transporter activity	6	2018	67	179936	0.000109942	0.000435566	7.98
molecular_function	TraesCS2B01G202300_GW7	7	GO:0015142	tricarboxylic acid transmembrane transporter activity	3	2018	9	179936	0.000112487	0.000435566	29.72
molecular_function	TraesCS2D01G183400_GW7	4	GO:0016722	oxidoreductase activity, oxidizing metal ions	7	1022	199	179936	0.000160374	0.000523699	6.19
molecular_function	TraesCS2B01G202300_GW7	6	GO:0000030	mannosyltransferase activity	7	2018	100	179936	0.000142719	0.000544147	6.24
molecular_function	TraesCS7B01G013100_VRN3	4	GO:0010181	FMN binding	12	2724	216	179936	0.000131445	0.000561489	3.67
molecular_function	TraesCS2D01G183400_GW7	7	GO:0019706	protein-cysteine S-palmitoyltransferase activity	5	1022	92	179936	0.000191356	0.000600841	9.57
molecular_function	TraesCS2D01G183400_GW7	7	GO:0019707	protein-cysteine S-acyltransferase activity	5	1022	92	179936	0.000191356	0.000600841	9.57
molecular_function	TraesCS2A01G176000_GW7	9	GO:0033897	ribonuclease T2 activity	3	451	51	179936	0.000297866	0.000645376	23.47
molecular_function	TraesCS2B01G202300_GW7	8	GO:0015098	molybdate ion transmembrane transporter activity	4	2018	26	179936	0.000193632	0.000710821	13.72
molecular_function	TraesCS2B01G202300_GW7	7	GO:0097472	cyclin-dependent protein kinase activity	5	2018	48	179936	0.000202557	0.000737202	9.29
molecular_function	TraesCS2B01G202300_GW7	8	GO:0004693	cyclin-dependent protein serine/threonine kinase activity	5	2018	48	179936	0.000202557	0.000737202	9.29
molecular_function	TraesCS2B01G202300_GW7	5	GO:0071917	triose-phosphate transmembrane transporter activity	3	2018	11	179936	0.000217274	0.000752035	24.32
molecular_function	TraesCS2B01G202300_GW7	6	GO:0089721	phosphoenolpyruvate transmembrane transporter activity	3	2018	11	179936	0.000217274	0.000752035	24.32
molecular_function	TraesCS2B01G202300_GW7	7	GO:0015121	phosphoenolpyruvate:phosphate antiporter activity	3	2018	11	179936	0.000217274	0.000752035	24.32
molecular_function	TraesCS2A01G176000_GW7	7	GO:0008889	glycerophosphodiester phosphodiesterase activity	3	451	55	179936	0.000372468	0.00076454	21.76
molecular_function	TraesCS2A01G176000_GW7	7	GO:0019187	beta-1,4-mannosyltransferase activity	3	451	55	179936	0.000372468	0.00076454	21.76
molecular_function	TraesCS2D01G183400_GW7	6	GO:0016409	palmitoyltransferase activity	5	1022	98	179936	0.00025696	0.000764663	8.98
molecular_function	TraesCS2B01G202300_GW7	5	GO:0061505	DNA topoisomerase II activity	6	2018	77	179936	0.000237531	0.000805706	6.95
molecular_function	TraesCS2B01G202300_GW7	6	GO:0003918	DNA topoisomerase type II (ATP-hydrolyzing) activity	6	2018	77	179936	0.000237531	0.000805706	6.95
molecular_function	TraesCS2D01G183400_GW7	6	GO:0000030	mannosyltransferase activity	5	1022	100	179936	0.000282228	0.000833139	8.8
molecular_function	TraesCS7B01G013100_VRN3	6	GO:0003725	double-stranded RNA binding	6	2724	57	179936	0.000224553	0.000878014	6.95
molecular_function	TraesCS2B01G202300_GW7	5	GO:0004896	cytokine receptor activity	3	2018	12	179936	0.000287277	0.000945361	22.29
molecular_function	TraesCS2B01G202300_GW7	6	GO:0004903	growth hormone receptor activity	3	2018	12	179936	0.000287277	0.000945361	22.29
molecular_function	TraesCS7B01G013100_VRN3	7	GO:0008891	glycolate oxidase activity	4	2724	21	179936	0.000255281	0.000967448	12.58
molecular_function	TraesCS7B01G013100_VRN3	7	GO:0008422	beta-glucosidase activity	14	2724	303	179936	0.000260207	0.000981087	3.05
molecular_function	TraesCS7B01G013100_VRN3	4	GO:0016849	phosphorus-oxygen lyase activity	3	2724	9	179936	0.0002719	0.000994724	22.02
molecular_function	TraesCS7B01G013100_VRN3	5	GO:0008685	2-C-methyl-D-erythritol 2,4-cyclodiphosphate synthase activity	3	2724	9	179936	0.0002719	0.000994724	22.02
molecular_function	TraesCS7B01G013100_VRN3	7	GO:0003873	6-phosphofructo-2-kinase activity	3	2724	9	179936	0.0002719	0.000994724	22.02
molecular_function	TraesCS2B01G202300_GW7	5	GO:0001085	RNA polymerase II transcription factor binding	6	2018	82	179936	0.000334564	0.00108701	6.52
molecular_function	TraesCS2D01G183400_GW7	7	GO:0090447	glycerol-3-phosphate 2-O-acyltransferase activity	4	1022	60	179936	0.000391861	0.00109543	11.74
molecular_function	TraesCS7B01G013100_VRN3	6	GO:0004161	dimethylallyltranstransferase activity	4	2724	22	179936	0.000308269	0.00110588	12.01
molecular_function	TraesCS7B01G013100_VRN3	6	GO:0015035	protein disulfide oxidoreductase activity	16	2724	384	179936	0.000313869	0.00112053	2.75
molecular_function	TraesCS2A01G176000_GW7	6	GO:0047262	polygalacturonate 4-alpha-galacturonosyltransferase activity	3	451	65	179936	0.000608737	0.00113051	18.41
molecular_function	TraesCS2B01G202300_GW7	8	GO:0008353	RNA polymerase II carboxy-terminal domain kinase activity	5	2018	54	179936	0.000353914	0.00114549	8.26
molecular_function	TraesCS7B01G013100_VRN3	4	GO:0009881	photoreceptor activity	5	2724	40	179936	0.000335502	0.00118065	8.26
molecular_function	TraesCS2B01G202300_GW7	5	GO:0046912	transferase activity, transferring acyl groups, acyl groups converted into alkyl on transfer	6	2018	84	179936	0.000381085	0.00118374	6.37
molecular_function	TraesCS2D01G183400_GW7	8	GO:0001012	RNA polymerase II regulatory region DNA binding	6	1022	173	179936	0.000505393	0.00136124	6.11
molecular_function	TraesCS2D01G183400_GW7	9	GO:0000977	RNA polymerase II regulatory region sequence-specific DNA binding	6	1022	173	179936	0.000505393	0.00136124	6.11
molecular_function	TraesCS7B01G013100_VRN3	5	GO:0051537	2 iron, 2 sulfur cluster binding	11	2724	211	179936	0.000423731	0.00145645	3.44
molecular_function	TraesCS2B01G202300_GW7	6	GO:0004312	fatty acid synthase activity	4	2018	33	179936	0.000497952	0.00148163	10.81
molecular_function	TraesCS7B01G013100_VRN3	6	GO:0003973	(S)-2-hydroxy-acid oxidase activity	4	2724	24	179936	0.000437139	0.00149558	11.01
molecular_function	TraesCS2A01G176000_GW7	6	GO:0019104	DNA N-glycosylase activity	3	451	74	179936	0.000888456	0.00157499	16.17
molecular_function	TraesCS2D01G183400_GW7	5	GO:0001228	transcriptional activator activity, RNA polymerase II transcription regulatory region sequence-specific binding	6	1022	180	179936	0.000622296	0.00162856	5.87
molecular_function	TraesCS2B01G202300_GW7	4	GO:0030337	DNA polymerase processivity factor activity	3	2018	15	179936	0.000579379	0.00164319	17.83
molecular_function	TraesCS2B01G202300_GW7	6	GO:0015929	hexosaminidase activity	3	2018	15	179936	0.000579379	0.00164319	17.83
molecular_function	TraesCS2B01G202300_GW7	7	GO:0004563	beta-N-acetylhexosaminidase activity	3	2018	15	179936	0.000579379	0.00164319	17.83
molecular_function	TraesCS7B01G013100_VRN3	5	GO:0071917	triose-phosphate transmembrane transporter activity	3	2724	11	179936	0.000522103	0.00168487	18.02
molecular_function	TraesCS7B01G013100_VRN3	6	GO:0004337	geranyltranstransferase activity	4	2724	25	179936	0.000514175	0.00168487	10.57
molecular_function	TraesCS7B01G013100_VRN3	6	GO:0089721	phosphoenolpyruvate transmembrane transporter activity	3	2724	11	179936	0.000522103	0.00168487	18.02
molecular_function	TraesCS7B01G013100_VRN3	7	GO:0015121	phosphoenolpyruvate:phosphate antiporter activity	3	2724	11	179936	0.000522103	0.00168487	18.02
molecular_function	TraesCS7B01G013100_VRN3	6	GO:0008375	acetylglucosaminyltransferase activity	10	2724	184	179936	0.000552216	0.00176661	3.59
molecular_function	TraesCS7B01G013100_VRN3	6	GO:0015293	symporter activity	14	2724	327	179936	0.000555298	0.00176882	2.83
molecular_function	TraesCS2A01G176000_GW7	7	GO:0008422	beta-glucosidase activity	5	451	303	179936	0.00108129	0.00179448	6.58
molecular_function	TraesCS2D01G183400_GW7	8	GO:0043733	DNA-3-methylbase glycosylase activity	3	1022	31	179936	0.000729286	0.00184319	17.04
molecular_function	TraesCS2D01G183400_GW7	9	GO:0008725	DNA-3-methyladenine glycosylase activity	3	1022	31	179936	0.000729286	0.00184319	17.04
molecular_function	TraesCS2A01G176000_GW7	5	GO:0001085	RNA polymerase II transcription factor binding	3	451	82	179936	0.00119592	0.00192334	14.6
molecular_function	TraesCS2B01G202300_GW7	5	GO:0042803	protein homodimerization activity	10	2018	257	179936	0.000740469	0.00199974	3.47
molecular_function	TraesCS7B01G013100_VRN3	3	GO:0032542	sulfiredoxin activity	3	2724	12	179936	0.00068829	0.00211936	16.51
molecular_function	TraesCS7B01G013100_VRN3	5	GO:0016723	oxidoreductase activity, oxidizing metal ions, NAD or NADP as acceptor	3	2724	12	179936	0.00068829	0.00211936	16.51
molecular_function	TraesCS7B01G013100_VRN3	5	GO:0016166	phytoene dehydrogenase activity	3	2724	12	179936	0.00068829	0.00211936	16.51
molecular_function	TraesCS7B01G013100_VRN3	6	GO:0016656	monodehydroascorbate reductase (NADH) activity	3	2724	12	179936	0.00068829	0.00211936	16.51
molecular_function	TraesCS7B01G013100_VRN3	6	GO:0004452	isopentenyl-diphosphate delta-isomerase activity	3	2724	12	179936	0.00068829	0.00211936	16.51
molecular_function	TraesCS7B01G013100_VRN3	6	GO:0004416	hydroxyacylglutathione hydrolase activity	3	2724	12	179936	0.00068829	0.00211936	16.51
molecular_function	TraesCS7B01G013100_VRN3	7	GO:0043874	acireductone synthase activity	3	2724	12	179936	0.00068829	0.00211936	16.51
molecular_function	TraesCS7B01G013100_VRN3	7	GO:0047274	galactinol-sucrose galactosyltransferase activity	3	2724	12	179936	0.00068829	0.00211936	16.51
molecular_function	TraesCS2D01G183400_GW7	7	GO:0003905	alkylbase DNA N-glycosylase activity	3	1022	33	179936	0.000877759	0.00217378	16.01
molecular_function	TraesCS2A01G176000_GW7	5	GO:0003779	actin binding	5	451	323	179936	0.00143219	0.00225679	6.18
molecular_function	TraesCS2B01G202300_GW7	6	GO:0003979	UDP-glucose 6-dehydrogenase activity	3	2018	17	179936	0.000851503	0.00226356	15.74
molecular_function	TraesCS2B01G202300_GW7	4	GO:0003916	DNA topoisomerase activity	6	2018	98	179936	0.000864476	0.00227663	5.46
molecular_function	TraesCS2A01G176000_GW7	8	GO:0016892	endoribonuclease activity, producing 3'-phosphomonoesters	3	451	90	179936	0.00156315	0.00243852	13.3
molecular_function	TraesCS2D01G183400_GW7	4	GO:0008134	transcription factor binding	6	1022	201	179936	0.00110156	0.00254046	5.26
molecular_function	TraesCS7B01G013100_VRN3	8	GO:0005313	L-glutamate transmembrane transporter activity	5	2724	50	179936	0.000953534	0.00273125	6.61
molecular_function	TraesCS7B01G013100_VRN3	8	GO:0015172	acidic amino acid transmembrane transporter activity	5	2724	50	179936	0.000953534	0.00273125	6.61
molecular_function	TraesCS2B01G202300_GW7	7	GO:0016760	cellulose synthase (UDP-forming) activity	7	2018	141	179936	0.00113477	0.0029072	4.43
molecular_function	TraesCS2B01G202300_GW7	7	GO:0016759	cellulose synthase activity	7	2018	141	179936	0.00113477	0.0029072	4.43
molecular_function	TraesCS2D01G183400_GW7	6	GO:0004034	aldose 1-epimerase activity	3	1022	38	179936	0.00132886	0.00290742	13.9
molecular_function	TraesCS2D01G183400_GW7	7	GO:0009044	xylan 1,4-beta-xylosidase activity	3	1022	38	179936	0.00132886	0.00290742	13.9
molecular_function	TraesCS2D01G183400_GW7	7	GO:0016759	cellulose synthase activity	5	1022	141	179936	0.00133946	0.00290742	6.24
molecular_function	TraesCS2D01G183400_GW7	7	GO:0016760	cellulose synthase (UDP-forming) activity	5	1022	141	179936	0.00133946	0.00290742	6.24
molecular_function	TraesCS2B01G202300_GW7	8	GO:0051753	mannan synthase activity	4	2018	41	179936	0.00114782	0.00293178	8.7
molecular_function	TraesCS2B01G202300_GW7	4	GO:0003707	steroid hormone receptor activity	3	2018	19	179936	0.00119326	0.00300263	14.08
molecular_function	TraesCS2B01G202300_GW7	5	GO:0030284	estrogen receptor activity	3	2018	19	179936	0.00119326	0.00300263	14.08
molecular_function	TraesCS7B01G013100_VRN3	6	GO:0047746	chlorophyllase activity	3	2724	14	179936	0.00111331	0.00314021	14.15
molecular_function	TraesCS2A01G176000_GW7	6	GO:0000030	mannosyltransferase activity	3	451	100	179936	0.00211213	0.0031682	11.97
molecular_function	TraesCS7B01G013100_VRN3	9	GO:0046915	transition metal ion transmembrane transporter activity	11	2724	239	179936	0.00117762	0.00329645	3.04
molecular_function	TraesCS2D01G183400_GW7	8	GO:0051753	mannan synthase activity	3	1022	41	179936	0.0016581	0.00353664	12.88
molecular_function	TraesCS7B01G013100_VRN3	5	GO:0051538	3 iron, 4 sulfur cluster binding	3	2724	15	179936	0.00137599	0.00375223	13.21
molecular_function	TraesCS7B01G013100_VRN3	5	GO:0016819	hydrolase activity, acting on acid anhydrides, in sulfonyl-containing anhydrides	3	2724	15	179936	0.00137599	0.00375223	13.21
molecular_function	TraesCS7B01G013100_VRN3	6	GO:0008113	peptide-methionine (S)-S-oxide reductase activity	3	2724	15	179936	0.00137599	0.00375223	13.21
molecular_function	TraesCS7B01G013100_VRN3	6	GO:0047627	adenylylsulfatase activity	3	2724	15	179936	0.00137599	0.00375223	13.21
molecular_function	TraesCS2D01G183400_GW7	8	GO:0031492	nucleosomal DNA binding	5	1022	151	179936	0.0018101	0.00383866	5.83
molecular_function	TraesCS2B01G202300_GW7	7	GO:0003872	6-phosphofructokinase activity	5	2018	75	179936	0.00159177	0.00391253	5.94
molecular_function	TraesCS7B01G013100_VRN3	7	GO:0015189	L-lysine transmembrane transporter activity	5	2724	55	179936	0.00147115	0.00392484	6.01
molecular_function	TraesCS2A01G176000_GW7	9	GO:0003777	microtubule motor activity	4	451	227	179936	0.0027032	0.00394111	7.03
molecular_function	TraesCS7B01G013100_VRN3	4	GO:0004602	glutathione peroxidase activity	4	2724	33	179936	0.00151087	0.00398761	8.01
molecular_function	TraesCS2D01G183400_GW7	4	GO:0000981	RNA polymerase II transcription factor activity, sequence-specific DNA binding	6	1022	225	179936	0.0019498	0.0041113	4.7
molecular_function	TraesCS2D01G183400_GW7	5	GO:0031490	chromatin DNA binding	5	1022	154	179936	0.00197228	0.00413507	5.72
molecular_function	TraesCS7B01G013100_VRN3	9	GO:0015081	sodium ion transmembrane transporter activity	5	2724	56	179936	0.00159543	0.00419581	5.9
molecular_function	TraesCS7B01G013100_VRN3	6	GO:0004372	glycine hydroxymethyltransferase activity	3	2724	16	179936	0.00167449	0.00434193	12.39
molecular_function	TraesCS7B01G013100_VRN3	4	GO:0000996	core DNA-dependent RNA polymerase binding promoter specificity activity	4	2724	34	179936	0.00169192	0.00435656	7.77
molecular_function	TraesCS7B01G013100_VRN3	5	GO:0016987	sigma factor activity	4	2724	34	179936	0.00169192	0.00435656	7.77
molecular_function	TraesCS7B01G013100_VRN3	8	GO:0015174	basic amino acid transmembrane transporter activity	5	2724	57	179936	0.00172725	0.00443206	5.79
molecular_function	TraesCS2D01G183400_GW7	6	GO:0097599	xylanase activity	3	1022	48	179936	0.00261223	0.00535507	11
molecular_function	TraesCS2B01G202300_GW7	10	GO:0008094	DNA-dependent ATPase activity	9	2018	251	179936	0.00233178	0.00552332	3.2
molecular_function	TraesCS2B01G202300_GW7	8	GO:0016985	mannan endo-1,4-beta-mannosidase activity	3	2018	24	179936	0.00239054	0.00558451	11.15
molecular_function	TraesCS2A01G176000_GW7	7	GO:0016894	endonuclease activity, active with either ribo- or deoxyribonucleic acids and producing 3'-phosphomonoesters	3	451	124	179936	0.00387548	0.00559791	9.65
molecular_function	TraesCS2A01G176000_GW7	6	GO:0008017	microtubule binding	5	451	410	179936	0.00398412	0.0056502	4.87
molecular_function	TraesCS7B01G013100_VRN3	4	GO:0016859	cis-trans isomerase activity	10	2724	224	179936	0.00241266	0.00592345	2.95
molecular_function	TraesCS7B01G013100_VRN3	9	GO:0005385	zinc ion transmembrane transporter activity	7	2724	120	179936	0.00243982	0.00596226	3.85
molecular_function	TraesCS2B01G202300_GW7	6	GO:0008443	phosphofructokinase activity	5	2018	84	179936	0.00262168	0.00605773	5.31
molecular_function	TraesCS2B01G202300_GW7	5	GO:0030695	GTPase regulator activity	8	2018	209	179936	0.00269092	0.00619104	3.41
molecular_function	TraesCS2D01G183400_GW7	9	GO:0033897	ribonuclease T2 activity	3	1022	51	179936	0.00310583	0.00633178	10.36
molecular_function	TraesCS2D01G183400_GW7	5	GO:0005089	Rho guanyl-nucleotide exchange factor activity	3	1022	52	179936	0.00328218	0.00661816	10.16
molecular_function	TraesCS2A01G176000_GW7	5	GO:0016857	racemase and epimerase activity, acting on carbohydrates and derivatives	3	451	136	179936	0.00501219	0.00667853	8.8
molecular_function	TraesCS2A01G176000_GW7	5	GO:0015631	tubulin binding	5	451	434	179936	0.00505171	0.00667853	4.6
molecular_function	TraesCS2D01G183400_GW7	4	GO:0042349	guiding stereospecific synthesis activity	5	1022	179	179936	0.00376315	0.00730843	4.92
molecular_function	TraesCS2D01G183400_GW7	7	GO:0008889	glycerophosphodiester phosphodiesterase activity	3	1022	55	179936	0.00384755	0.00743323	9.6
molecular_function	TraesCS2B01G202300_GW7	6	GO:0009008	DNA-methyltransferase activity	3	2018	27	179936	0.00336946	0.00751922	9.91
molecular_function	TraesCS2B01G202300_GW7	7	GO:0003886	DNA (cytosine-5-)-methyltransferase activity	3	2018	27	179936	0.00336946	0.00751922	9.91
molecular_function	TraesCS2B01G202300_GW7	7	GO:0008028	monocarboxylic acid transmembrane transporter activity	4	2018	55	179936	0.0034155	0.00758205	6.48
molecular_function	TraesCS2B01G202300_GW7	7	GO:0008889	glycerophosphodiester phosphodiesterase activity	4	2018	55	179936	0.0034155	0.00758205	6.48
molecular_function	TraesCS7B01G013100_VRN3	6	GO:0070567	cytidylyltransferase activity	3	2724	20	179936	0.00325843	0.00774269	9.91
molecular_function	TraesCS2D01G183400_GW7	7	GO:0016413	O-acetyltransferase activity	5	1022	184	179936	0.00422718	0.00808202	4.78
molecular_function	TraesCS2D01G183400_GW7	5	GO:0031491	nucleosome binding	5	1022	186	179936	0.00442374	0.00837107	4.73
molecular_function	TraesCS2B01G202300_GW7	5	GO:0051015	actin filament binding	4	2018	57	179936	0.00388672	0.0084295	6.26
molecular_function	TraesCS2A01G176000_GW7	8	GO:0003774	motor activity	4	451	292	179936	0.00656023	0.00852829	5.47
molecular_function	TraesCS7B01G013100_VRN3	3	GO:0045158	electron transporter, transferring electrons within cytochrome b6/f complex of photosystem II activity	7	2724	129	179936	0.00364911	0.00856093	3.58
molecular_function	TraesCS7B01G013100_VRN3	8	GO:0015179	L-amino acid transmembrane transporter activity	7	2724	129	179936	0.00364911	0.00856093	3.58
molecular_function	TraesCS7B01G013100_VRN3	4	GO:0004096	catalase activity	3	2724	21	179936	0.00375895	0.00868083	9.44
molecular_function	TraesCS7B01G013100_VRN3	5	GO:0004659	prenyltransferase activity	7	2724	130	179936	0.00380732	0.00876513	3.56
molecular_function	TraesCS2A01G176000_GW7	4	GO:0016854	racemase and epimerase activity	3	451	155	179936	0.00718527	0.00926365	7.72
molecular_function	TraesCS7B01G013100_VRN3	10	GO:0005375	copper ion transmembrane transporter activity	4	2724	43	179936	0.00404334	0.00927958	6.14
molecular_function	TraesCS2B01G202300_GW7	4	GO:0042349	guiding stereospecific synthesis activity	7	2018	179	179936	0.00433121	0.00934571	3.49
molecular_function	TraesCS2D01G183400_GW7	4	GO:0005088	Ras guanyl-nucleotide exchange factor activity	3	1022	62	179936	0.0053863	0.00988828	8.52
molecular_function	TraesCS2B01G202300_GW7	7	GO:0090447	glycerol-3-phosphate 2-O-acyltransferase activity	4	2018	60	179936	0.00467304	0.00995662	5.94
molecular_function	TraesCS2D01G183400_GW7	8	GO:0005388	calcium-transporting ATPase activity	3	1022	63	179936	0.005632	0.0102882	8.38
molecular_function	TraesCS2B01G202300_GW7	8	GO:0043733	DNA-3-methylbase glycosylase activity	3	2018	31	179936	0.00500873	0.0105314	8.63
molecular_function	TraesCS2B01G202300_GW7	9	GO:0008725	DNA-3-methyladenine glycosylase activity	3	2018	31	179936	0.00500873	0.0105314	8.63
molecular_function	TraesCS7B01G013100_VRN3	4	GO:0016688	L-ascorbate peroxidase activity	3	2724	23	179936	0.00489406	0.0109931	8.62
molecular_function	TraesCS7B01G013100_VRN3	6	GO:0010436	carotenoid dioxygenase activity	3	2724	23	179936	0.00489406	0.0109931	8.62
molecular_function	TraesCS7B01G013100_VRN3	7	GO:0045549	9-cis-epoxycarotenoid dioxygenase activity	3	2724	23	179936	0.00489406	0.0109931	8.62
molecular_function	TraesCS7B01G013100_VRN3	5	GO:0016811	hydrolase activity, acting on carbon-nitrogen (but not peptide) bonds, in linear amides	9	2724	211	179936	0.00522574	0.0116671	2.82
molecular_function	TraesCS2B01G202300_GW7	6	GO:0008378	galactosyltransferase activity	7	2018	189	179936	0.00579827	0.0120809	3.3
molecular_function	TraesCS2B01G202300_GW7	4	GO:0060589	nucleoside-triphosphatase regulator activity	8	2018	238	179936	0.00584592	0.0121503	3
molecular_function	TraesCS7B01G013100_VRN3	5	GO:0016670	oxidoreductase activity, acting on a sulfur group of donors, oxygen as acceptor	3	2724	24	179936	0.00553076	0.0121644	8.26
molecular_function	TraesCS2A01G176000_GW7	8	GO:0001012	RNA polymerase II regulatory region DNA binding	3	451	173	179936	0.00968615	0.0121858	6.92
molecular_function	TraesCS2A01G176000_GW7	9	GO:0000977	RNA polymerase II regulatory region sequence-specific DNA binding	3	451	173	179936	0.00968615	0.0121858	6.92
molecular_function	TraesCS7B01G013100_VRN3	8	GO:0072509	divalent inorganic cation transmembrane transporter activity	11	2724	293	179936	0.00558217	0.012241	2.48
molecular_function	TraesCS2B01G202300_GW7	7	GO:0003905	alkylbase DNA N-glycosylase activity	3	2018	33	179936	0.00597952	0.0123674	8.11
molecular_function	TraesCS2B01G202300_GW7	7	GO:0015301	anion:anion antiporter activity	3	2018	33	179936	0.00597952	0.0123674	8.11
molecular_function	TraesCS2D01G183400_GW7	8	GO:0000976	transcription regulatory region sequence-specific DNA binding	6	1022	294	179936	0.00712056	0.012817	3.59
molecular_function	TraesCS2D01G183400_GW7	6	GO:0046556	alpha-L-arabinofuranosidase activity	3	1022	70	179936	0.00753967	0.0133757	7.55
molecular_function	TraesCS2A01G176000_GW7	5	GO:0001228	transcriptional activator activity, RNA polymerase II transcription regulatory region sequence-specific binding	3	451	180	179936	0.0107787	0.0134518	6.65
molecular_function	TraesCS2D01G183400_GW7	6	GO:0043566	structure-specific DNA binding	5	1022	213	179936	0.00775022	0.0136183	4.13
molecular_function	TraesCS2A01G176000_GW7	3	GO:0038023	signaling receptor activity	4	451	348	179936	0.011914	0.0147507	4.59
molecular_function	TraesCS2D01G183400_GW7	6	GO:0019104	DNA N-glycosylase activity	3	1022	74	179936	0.00878084	0.014863	7.14
molecular_function	TraesCS7B01G013100_VRN3	3	GO:0000990	transcription factor activity, core RNA polymerase binding	4	2724	50	179936	0.0069427	0.0149678	5.28
molecular_function	TraesCS7B01G013100_VRN3	5	GO:0016726	oxidoreductase activity, acting on CH or CH2 groups, NAD or NADP as acceptor	4	2724	50	179936	0.0069427	0.0149678	5.28
molecular_function	TraesCS7B01G013100_VRN3	8	GO:0008198	ferrous iron binding	4	2724	50	179936	0.0069427	0.0149678	5.28
molecular_function	TraesCS2D01G183400_GW7	7	GO:0004831	tyrosine-tRNA ligase activity	3	1022	75	179936	0.00910865	0.0152086	7.04
molecular_function	TraesCS2B01G202300_GW7	4	GO:0008134	transcription factor binding	7	2018	201	179936	0.00801499	0.0158802	3.11
molecular_function	TraesCS2A01G176000_GW7	6	GO:0008081	phosphoric diester hydrolase activity	3	451	196	179936	0.013534	0.0162408	6.11
molecular_function	TraesCS2B01G202300_GW7	4	GO:0032403	protein complex binding	6	2018	156	179936	0.00866016	0.0170786	3.43
molecular_function	TraesCS2D01G183400_GW7	7	GO:1990837	sequence-specific double-stranded DNA binding	6	1022	319	179936	0.0103759	0.0170924	3.31
molecular_function	TraesCS2B01G202300_GW7	6	GO:0004743	pyruvate kinase activity	4	2018	72	179936	0.00887355	0.0171798	4.95
molecular_function	TraesCS2B01G202300_GW7	6	GO:0004034	aldose 1-epimerase activity	3	2018	38	179936	0.00887061	0.0171798	7.04
molecular_function	TraesCS2B01G202300_GW7	6	GO:0031420	alkali metal ion binding	4	2018	72	179936	0.00887355	0.0171798	4.95
molecular_function	TraesCS2B01G202300_GW7	7	GO:0009044	xylan 1,4-beta-xylosidase activity	3	2018	38	179936	0.00887061	0.0171798	7.04
molecular_function	TraesCS2B01G202300_GW7	7	GO:0030955	potassium ion binding	4	2018	72	179936	0.00887355	0.0171798	4.95
molecular_function	TraesCS2A01G176000_GW7	4	GO:0008134	transcription factor binding	3	451	201	179936	0.0144695	0.0172309	5.95
molecular_function	TraesCS7B01G013100_VRN3	8	GO:0043682	copper-transporting ATPase activity	3	2724	28	179936	0.00855961	0.018073	7.08
molecular_function	TraesCS2D01G183400_GW7	5	GO:0016717	oxidoreductase activity, acting on paired donors, with oxidation of a pair of donors resulting in the reduction of molecular oxygen to two molecules of water	3	1022	81	179936	0.0112251	0.0183277	6.52
molecular_function	TraesCS7B01G013100_VRN3	4	GO:0016730	oxidoreductase activity, acting on iron-sulfur proteins as donors	3	2724	29	179936	0.00944109	0.0196534	6.83
molecular_function	TraesCS7B01G013100_VRN3	7	GO:0008187	poly-pyrimidine tract binding	3	2724	29	179936	0.00944109	0.0196534	6.83
molecular_function	TraesCS2A01G176000_GW7	5	GO:0008146	sulfotransferase activity	3	451	213	179936	0.0168609	0.0197767	5.62
molecular_function	TraesCS7B01G013100_VRN3	7	GO:0008028	monocarboxylic acid transmembrane transporter activity	4	2724	55	179936	0.00969001	0.0200586	4.8
molecular_function	TraesCS2B01G202300_GW7	5	GO:0005096	GTPase activator activity	6	2018	163	179936	0.0106043	0.0202078	3.28
molecular_function	TraesCS2B01G202300_GW7	6	GO:0003689	DNA clamp loader activity	3	2018	41	179936	0.0109349	0.0206982	6.52
molecular_function	TraesCS2B01G202300_GW7	11	GO:0033170	protein-DNA loading ATPase activity	3	2018	41	179936	0.0109349	0.0206982	6.52
molecular_function	TraesCS2B01G202300_GW7	6	GO:0031267	small GTPase binding	7	2018	216	179936	0.0115947	0.021801	2.89
molecular_function	TraesCS2B01G202300_GW7	7	GO:0017016	Ras GTPase binding	7	2018	216	179936	0.0115947	0.021801	2.89
molecular_function	TraesCS2A01G176000_GW7	4	GO:0000981	RNA polymerase II transcription factor activity, sequence-specific DNA binding	3	451	225	179936	0.01946	0.0226549	5.32
molecular_function	TraesCS2B01G202300_GW7	10	GO:0008568	microtubule-severing ATPase activity	4	2018	79	179936	0.0121904	0.0227697	4.51
molecular_function	TraesCS7B01G013100_VRN3	9	GO:0004596	peptide alpha-N-acetyltransferase activity	4	2724	58	179936	0.0116342	0.0235553	4.56
molecular_function	TraesCS2D01G183400_GW7	8	GO:0016892	endoribonuclease activity, producing 3'-phosphomonoesters	3	1022	90	179936	0.0148889	0.0235794	5.87
molecular_function	TraesCS7B01G013100_VRN3	8	GO:0008239	dipeptidyl-peptidase activity	3	2724	32	179936	0.0123934	0.0248879	6.19
molecular_function	TraesCS7B01G013100_VRN3	4	GO:0016810	hydrolase activity, acting on carbon-nitrogen (but not peptide) bonds	13	2724	410	179936	0.0126323	0.0252987	2.09
molecular_function	TraesCS2B01G202300_GW7	8	GO:0001012	RNA polymerase II regulatory region DNA binding	6	2018	173	179936	0.0138906	0.0254412	3.09
molecular_function	TraesCS2B01G202300_GW7	9	GO:0000977	RNA polymerase II regulatory region sequence-specific DNA binding	6	2018	173	179936	0.0138906	0.0254412	3.09
molecular_function	TraesCS2D01G183400_GW7	5	GO:0003713	transcription coactivator activity	3	1022	93	179936	0.0162427	0.0255045	5.68
molecular_function	TraesCS7B01G013100_VRN3	7	GO:0015301	anion:anion antiporter activity	3	2724	33	179936	0.0134817	0.0267103	6.01
molecular_function	TraesCS2B01G202300_GW7	5	GO:0051020	GTPase binding	7	2018	227	179936	0.0148683	0.0269409	2.75
molecular_function	TraesCS2D01G183400_GW7	9	GO:0015085	calcium ion transmembrane transporter activity	3	1022	97	179936	0.0181516	0.0276775	5.45
molecular_function	TraesCS2B01G202300_GW7	8	GO:0008536	Ran GTPase binding	5	2018	130	179936	0.0160027	0.0285689	3.43
molecular_function	TraesCS7B01G013100_VRN3	7	GO:0030151	molybdenum ion binding	3	2724	34	179936	0.0146226	0.0286634	5.83
molecular_function	TraesCS2B01G202300_GW7	3	GO:0005085	guanyl-nucleotide exchange factor activity	7	2018	232	179936	0.0165547	0.0294665	2.69
molecular_function	TraesCS2B01G202300_GW7	5	GO:0001228	transcriptional activator activity, RNA polymerase II transcription regulatory region sequence-specific binding	6	2018	180	179936	0.0165749	0.0294665	2.97
molecular_function	TraesCS2B01G202300_GW7	6	GO:0097599	xylanase activity	3	2018	48	179936	0.0167485	0.029589	5.57
molecular_function	TraesCS2A01G176000_GW7	2	GO:0060089	molecular transducer activity	4	451	444	179936	0.0263482	0.029785	3.59
molecular_function	TraesCS2A01G176000_GW7	3	GO:0004872	receptor activity	4	451	444	179936	0.0263482	0.029785	3.59
molecular_function	TraesCS2D01G183400_GW7	7	GO:0005310	dicarboxylic acid transmembrane transporter activity	3	1022	103	179936	0.0212389	0.0316026	5.13
molecular_function	TraesCS2B01G202300_GW7	7	GO:0016413	O-acetyltransferase activity	6	2018	184	179936	0.0182591	0.0319253	2.91
molecular_function	TraesCS7B01G013100_VRN3	5	GO:0003755	peptidyl-prolyl cis-trans isomerase activity	8	2724	213	179936	0.0166447	0.0323695	2.48
molecular_function	TraesCS7B01G013100_VRN3	7	GO:0004177	aminopeptidase activity	7	2724	174	179936	0.0173828	0.0337163	2.66
molecular_function	TraesCS7B01G013100_VRN3	6	GO:0071949	FAD binding	5	2724	99	179936	0.0175956	0.0340397	3.34
molecular_function	TraesCS2B01G202300_GW7	9	GO:0033897	ribonuclease T2 activity	3	2018	51	179936	0.0196754	0.0340504	5.25
molecular_function	TraesCS2D01G183400_GW7	6	GO:0008378	galactosyltransferase activity	4	1022	189	179936	0.0233715	0.0343324	3.73
molecular_function	TraesCS7B01G013100_VRN3	5	GO:0016742	hydroxymethyl-, formyl- and related transferase activity	3	2724	38	179936	0.0197182	0.0372679	5.21
molecular_function	TraesCS7B01G013100_VRN3	6	GO:0030060	L-malate dehydrogenase activity	3	2724	38	179936	0.0197182	0.0372679	5.21
molecular_function	TraesCS7B01G013100_VRN3	5	GO:0016615	malate dehydrogenase activity	4	2724	68	179936	0.0198509	0.0374229	3.89
molecular_function	TraesCS7B01G013100_VRN3	7	GO:0005310	dicarboxylic acid transmembrane transporter activity	5	2724	103	179936	0.0205124	0.0385717	3.21
molecular_function	TraesCS2A01G176000_GW7	8	GO:0000976	transcription regulatory region sequence-specific DNA binding	3	451	294	179936	0.0384434	0.0422336	4.07
molecular_function	TraesCS2A01G176000_GW7	4	GO:0016782	transferase activity, transferring sulfur-containing groups	3	451	300	179936	0.0404153	0.0440894	3.99
molecular_function	TraesCS2D01G183400_GW7	5	GO:0030695	GTPase regulator activity	4	1022	209	179936	0.0321309	0.0454264	3.37
molecular_function	TraesCS2B01G202300_GW7	5	GO:0015605	organophosphate ester transmembrane transporter activity	3	2018	58	179936	0.0275301	0.0463204	4.61
molecular_function	TraesCS2D01G183400_GW7	5	GO:0008146	sulfotransferase activity	4	1022	213	179936	0.0340837	0.0474249	3.31
molecular_function	TraesCS2D01G183400_GW7	7	GO:0016894	endonuclease activity, active with either ribo- or deoxyribonucleic acids and producing 3'-phosphomonoesters	3	1022	124	179936	0.0341587	0.0474249	4.26
molecular_function	TraesCS2B01G202300_GW7	7	GO:1990837	sequence-specific double-stranded DNA binding	8	2018	319	179936	0.028925	0.0481894	2.24
molecular_function	TraesCS7B01G013100_VRN3	5	GO:0016863	intramolecular oxidoreductase activity, transposing C=C bonds	3	2724	43	179936	0.0272926	0.0483705	4.61
molecular_function	TraesCS7B01G013100_VRN3	6	GO:0004568	chitinase activity	8	2724	234	179936	0.0272689	0.0483705	2.26
molecular_function	TraesCS2B01G202300_GW7	7	GO:0005310	dicarboxylic acid transmembrane transporter activity	4	2018	103	179936	0.0291267	0.0484302	3.46
